# Supplementary material for: Coronavirus surveillance in wildlife from two Congo basin countries detects RNA of multiple species circulating in bats and rodents
Source: PLoS One. 2021 Jun 9;16(6):e0236971. doi: 10.1371/journal.pone.0236971 (PMC8189465; doi:10.1371/journal.pone.0236971)
Supplement: S1 Table — (XLS) [file pone.0236971.s003.xls]

## Sheet: DRC
Country	Province	Latitude	Longitude	Interface	Animal ID	Taxa	Species	Common Name	Sampling Date	Sex	Age	Sample Type	PCR Type	PCR Protocol	PCR Result
DR Congo	Kasai Oriental	-3.46	22.44	animal production	CD100000	Bats	Mops brachypterus	Sierra Leone Free-Tailed Bat	2010-12-17	Male	adult (reproductive age)	oral swab	Conventional Rt-PCR	Quan et al, RdRp gene	Negative
DR Congo	Kasai Oriental	-3.46	22.44	animal production	CD100001	Bats	Mops brachypterus	Sierra Leone Free-Tailed Bat	2010-12-17	Male	adult (reproductive age)	oral swab	Conventional Rt-PCR	Quan et al, RdRp gene	Negative
DR Congo	Kasai Oriental	-3.46	22.44	animal production	CD100002	Bats	Megaloglossus woermanni	Woermann's Fruit Bat	2010-12-17	Female	adult (reproductive age)	oral swab	Conventional Rt-PCR	Quan et al, RdRp gene	Negative
DR Congo	Kasai Oriental	-3.46	22.44	animal production	CD100003	Bats	Hipposideros caffer	Sundevall's Roundleaf Bat	2010-12-17	Male	adult (reproductive age)	oral swab	Conventional Rt-PCR	Quan et al, RdRp gene	Negative
DR Congo	Kasai Oriental	-3.46	22.44	animal production	CD100004	Bats	Neoromicia nana	Banana Pipistrelle	2010-12-17	Male	adult (reproductive age)	oral swab	Conventional Rt-PCR	Quan et al, RdRp gene	Negative
DR Congo	Kasai Oriental	-3.46	22.44	animal production	CD100005	Bats	Epomops franqueti	Franquet's Epauletted Fruit Bat	2010-12-17	Female	adult (reproductive age)	oral swab	Conventional Rt-PCR	Quan et al, RdRp gene	Negative
DR Congo	Kasai Oriental	-3.46	22.44	animal production	CD100006	Bats	Megaloglossus woermanni	Woermann's Fruit Bat	2010-12-17	Female	adult (reproductive age)	oral swab	Conventional Rt-PCR	Quan et al, RdRp gene	Negative
DR Congo	Kasai Oriental	-3.46	22.44	animal production	CD100007	Bats	Megaloglossus woermanni	Woermann's Fruit Bat	2010-12-17	Female	adult (reproductive age)	oral swab	Conventional Rt-PCR	Quan et al, RdRp gene	Negative
DR Congo	Kasai Oriental	-3.46	22.44	animal production	CD100008	Bats	Megaloglossus woermanni	Woermann's Fruit Bat	2010-12-17	Male	adult (reproductive age)	oral swab	Conventional Rt-PCR	Quan et al, RdRp gene	Negative
DR Congo	Kasai Oriental	-3.46	22.44	animal production	CD100009	Bats	Megaloglossus woermanni	Woermann's Fruit Bat	2010-12-17	Female	adult (reproductive age)	oral swab	Conventional Rt-PCR	Quan et al, RdRp gene	Negative
DR Congo	Kasai Oriental	-3.46	22.44	animal production	CD100010	Bats	Epomops franqueti	Franquet's Epauletted Fruit Bat	2010-12-17	Female	adult (reproductive age)	oral swab	Conventional Rt-PCR	Quan et al, RdRp gene	Negative
DR Congo	Kinshasa Province	-4.49	15.27	zoos and sanctuaries	CD100015	Non-human Primates	Pan paniscus	Bonobo	2011-03-22	Male	juvenile (dependent on dam)	plasma	Conventional Rt-PCR	Quan et al, RdRp gene	Negative
DR Congo	Kinshasa Province	-4.49	15.27	zoos and sanctuaries	CD100020.2012-03-20	Non-human Primates	Pan paniscus	Bonobo	2011-03-22	Female	juvenile (dependent on dam)	plasma	Conventional Rt-PCR	Quan et al, RdRp gene	Negative
DR Congo	Kinshasa Province	-4.49	15.27	zoos and sanctuaries	CD100020.2012-05-04	Non-human Primates	Pan paniscus	Bonobo	2012-04-18	Female	juvenile (dependent on dam)	plasma	Conventional Rt-PCR	Quan et al, RdRp gene	Negative
DR Congo	Kinshasa Province	-4.49	15.27	zoos and sanctuaries	CD100021.2011-09-04	Non-human Primates	Pan paniscus	Bonobo	2011-03-22	Male	juvenile (dependent on dam)	plasma	Conventional Rt-PCR	Quan et al, RdRp gene	Negative
DR Congo	Kinshasa Province	-4.49	15.27	zoos and sanctuaries	CD100021.2012-01-26	Non-human Primates	Pan paniscus	Bonobo	2011-03-22	Male	juvenile (dependent on dam)	plasma	Conventional Rt-PCR	Quan et al, RdRp gene	Negative
DR Congo	Kinshasa Province	-4.49	15.27	zoos and sanctuaries	CD100021.2012-05-02	Non-human Primates	Pan paniscus	Bonobo	2012-04-18	Male	juvenile (dependent on dam)	plasma	Conventional Rt-PCR	Quan et al, RdRp gene	Negative
DR Congo	Kinshasa Province	-4.49	15.27	zoos and sanctuaries	CD100045.2012-01-28	Non-human Primates	Pan paniscus	Bonobo	2011-03-22	Female	juvenile (dependent on dam)	liver	Conventional PCR	Quan et al, RdRp gene	Negative
DR Congo	Kinshasa Province	-4.49	15.27	zoos and sanctuaries	CD100046.2012-05-02	Non-human Primates	Pan paniscus	Bonobo	2012-04-18	Male	juvenile (dependent on dam)	plasma	Conventional Rt-PCR	Quan et al, RdRp gene	Negative
DR Congo	Kinshasa Province	-4.49	15.27	zoos and sanctuaries	CD100049	Non-human Primates	Pan paniscus	Bonobo	2011-03-22	Male	juvenile (dependent on dam)	plasma	Conventional Rt-PCR	Quan et al, RdRp gene	Negative
DR Congo	Kasai Oriental	-3.46	22.44	animal production	CD100053	Bats	Mops condylurus	Angolan Free-Tailed Bat	2012-10-19	Male	NULL	oral swab	Conventional Rt-PCR	Quan et al, RdRp gene	Negative
DR Congo	Kasai Oriental	-3.46	22.44	animal production	CD100054	Bats	Mops condylurus	Angolan Free-Tailed Bat	2012-10-19	Female	NULL	oral swab	Conventional Rt-PCR	Quan et al, RdRp gene	Negative
DR Congo	Kasai Oriental	-3.46	22.44	animal production	CD100055	Bats	Mops condylurus	Angolan Free-Tailed Bat	2012-10-19	Male	NULL	oral swab	Conventional Rt-PCR	Quan et al, RdRp gene	Negative
DR Congo	Kasai Oriental	-3.46	22.44	animal production	CD100056	Bats	Mops condylurus	Angolan Free-Tailed Bat	2012-10-19	Female	NULL	oral swab	Conventional Rt-PCR	Quan et al, RdRp gene	Negative
DR Congo	Kasai Oriental	-3.46	22.44	animal production	CD100057	Bats	Mops condylurus	Angolan Free-Tailed Bat	2012-10-19	Female	NULL	oral swab	Conventional Rt-PCR	Quan et al, RdRp gene	Negative
DR Congo	Kasai Oriental	-3.46	22.44	animal production	CD100058	Bats	Mops condylurus	Angolan Free-Tailed Bat	2012-10-19	Female	NULL	oral swab	Conventional Rt-PCR	Quan et al, RdRp gene	Negative
DR Congo	Kasai Oriental	-3.46	22.44	animal production	CD100059	Bats	Mops condylurus	Angolan Free-Tailed Bat	2012-10-19	Male	NULL	oral swab	Conventional Rt-PCR	Quan et al, RdRp gene	Negative
DR Congo	Kasai Oriental	-3.46	22.44	animal production	CD100060	Bats	Mops condylurus	Angolan Free-Tailed Bat	2012-10-19	Female	NULL	oral swab	Conventional Rt-PCR	Quan et al, RdRp gene	Negative
DR Congo	Kasai Oriental	-3.46	22.44	animal production	CD100061	Bats	Mops condylurus	Angolan Free-Tailed Bat	2012-10-19	Male	NULL	oral swab	Conventional Rt-PCR	Quan et al, RdRp gene	Negative
DR Congo	Kasai Oriental	-3.46	22.44	animal production	CD100062	Bats	Mops condylurus	Angolan Free-Tailed Bat	2012-10-19	Male	NULL	oral swab	Conventional Rt-PCR	Quan et al, RdRp gene	Negative
DR Congo	Kasai Oriental	-2.28	23.36	hunted	CD100074	Rodents & Shrews	Rodentia	Unidentified Rodent	2012-05-24	Male	NULL	oral swab	Conventional Rt-PCR	Quan et al, RdRp gene	Negative
DR Congo	Kasai Oriental	-2.28	23.36	hunted	CD100076	Rodents & Shrews	Rodentia	Unidentified Rodent	2012-05-24	Male	NULL	oral swab	Conventional Rt-PCR	Quan et al, RdRp gene	Negative
DR Congo	Kasai Oriental	-2.28	23.36	hunted	CD100077	Rodents & Shrews	Rodentia	Unidentified Rodent	2012-05-24	Male	NULL	oral swab	Conventional Rt-PCR	Quan et al, RdRp gene	Negative
DR Congo	Kasai Oriental	-2.28	23.36	hunted	CD100078	Rodents & Shrews	Rodentia	Unidentified Rodent	2012-05-24	Male	NULL	oral swab	Conventional Rt-PCR	Quan et al, RdRp gene	Negative
DR Congo	Kasai Oriental	-2.28	23.36	hunted	CD100079	Rodents & Shrews	Rodentia	Unidentified Rodent	2012-05-24	Male	NULL	oral swab	Conventional Rt-PCR	Quan et al, RdRp gene	Negative
DR Congo	Kasai Oriental	-2.28	23.36	hunted	CD100080	Rodents & Shrews	Funisciurus sp.	Unidentified Squirrel	2012-05-24	Female	NULL	oral swab	Conventional Rt-PCR	Quan et al, RdRp gene	Negative
DR Congo	Kasai Oriental	-2.28	23.36	hunted	CD100081	Non-human Primates	Cercopithecus neglectus	De Brazza's Monkey	2012-05-24	Male	NULL	oral swab	Conventional Rt-PCR	Quan et al, RdRp gene	Negative
DR Congo	Kasai Oriental	-2.28	23.36	hunted	CD100082	Rodents & Shrews	Cricetomys sp.	Unidentifed Rat	2012-05-24	Female	NULL	oral swab	Conventional PCR	Quan et al, RdRp gene	Negative
DR Congo	Kasai Oriental	-2.28	23.36	hunted	CD100082	Rodents & Shrews	Cricetomys sp.	Unidentifed Rat	2012-05-24	Female	NULL	oral swab	Conventional Rt-PCR	Quan et al, RdRp gene	Negative
DR Congo	Kasai Oriental	-2.28	23.36	hunted	CD100083	Rodents & Shrews	Rodentia	Unidentified Rodent	2012-05-24	Male	NULL	oral swab	Conventional Rt-PCR	Quan et al, RdRp gene	Negative
DR Congo	Kasai Oriental	-2.28	23.36	hunted	CD100084	Non-human Primates	Cercopithecus ascanius	Red Tailed Monkey	2012-05-24	Female	NULL	oral swab	Conventional Rt-PCR	Quan et al, RdRp gene	Negative
DR Congo	Kasai Oriental	-2.28	23.36	hunted	CD100085	Rodents & Shrews	Rodentia	Unidentified Rodent	2012-05-24	Female	NULL	oral swab	Conventional Rt-PCR	Quan et al, RdRp gene	Negative
DR Congo	Kasai Oriental	-2.28	23.36	hunted	CD100086	Rodents & Shrews	Rodentia	Unidentified Rodent	2012-05-24	Female	NULL	oral swab	Conventional Rt-PCR	Quan et al, RdRp gene	Negative
DR Congo	Kasai Oriental	-3.46	22.44	hunted	CD100088	Rodents & Shrews	Cricetomys sp.	Unidentifed Rat	2012-08-16	Female	NULL	oral swab	Conventional PCR	Quan et al, RdRp gene	Negative
DR Congo	Kasai Oriental	-3.46	22.44	hunted	CD100089	Rodents & Shrews	Rodentia	Unidentified Rodent	2012-08-16	Female	NULL	oral swab	Conventional PCR	Quan et al, RdRp gene	Negative
DR Congo	Kasai Oriental	-3.46	22.44	hunted	CD100094	Non-human Primates	Perodicticus potto	Potto	2012-08-16	Male	NULL	oral swab	Conventional PCR	Quan et al, RdRp gene	Negative
DR Congo	Kasai Oriental	-3.46	22.44	hunted	CD100095	Rodents & Shrews	Atherurus africanus	African Brush-Tailed Porcupine	2012-08-16	Male	NULL	oral swab	Conventional PCR	Quan et al, RdRp gene	Negative
DR Congo	Kasai Oriental	-3.46	22.44	hunted	CD100096	Rodents & Shrews	Funisciurus sp.	Unidentified Squirrel	2012-08-16	Male	NULL	oral swab	Conventional PCR	Quan et al, RdRp gene	Negative
DR Congo	Kasai Oriental	-3.46	22.44	hunted	CD100097	Rodents & Shrews	Rodentia	Unidentified Rodent	2012-09-29	Male	NULL	oral swab	Conventional PCR	Quan et al, RdRp gene	Negative
DR Congo	Kasai Oriental	-3.46	22.44	hunted	CD100098	Rodents & Shrews	Funisciurus congicus	Congo Rope Squirrel	2012-09-29	Male	NULL	oral swab	Conventional PCR	Quan et al, RdRp gene	Negative
DR Congo	Kasai Oriental	-3.46	22.44	hunted	CD100099	Rodents & Shrews	Rodentia	Unidentified Rodent	2012-09-29	Female	NULL	oral swab	Conventional PCR	Quan et al, RdRp gene	Negative
DR Congo	Kasai Oriental	-3.46	22.44	hunted	CD110003	Non-human Primates	Lophocebus aterrimus	Black Mangabey	2010-12-14	NULL	NULL	rectal swab	Conventional Rt-PCR	Quan et al, RdRp gene	Negative
DR Congo	Kasai Oriental	-3.46	22.44	hunted	CD110006	Rodents & Shrews	Cricetomys gambianus	Gambian Rat	2010-12-14	NULL	NULL	oral swab	Conventional Rt-PCR	Quan et al, RdRp gene	Negative
DR Congo	Kasai Oriental	-3.46	22.44	hunted	CD110007	Rodents & Shrews	Cricetomys gambianus	Gambian Rat	2010-12-14	NULL	NULL	oral swab	Conventional Rt-PCR	Quan et al, RdRp gene	Negative
DR Congo	Kasai Oriental	-3.46	22.44	hunted	CD110008	Rodents & Shrews	Cricetomys gambianus	Gambian Rat	2010-12-14	NULL	NULL	oral swab	Conventional Rt-PCR	Quan et al, RdRp gene	Negative
DR Congo	Kasai Oriental	-3.46	22.44	hunted	CD110010	Rodents & Shrews	Funisciurus congicus	Congo Rope Squirrel	2010-12-14	NULL	NULL	oral swab	Conventional Rt-PCR	Quan et al, RdRp gene	Negative
DR Congo	Kasaï Oriental	-3.46	22.44	animal production	CD110012	Rodents & Shrews	Muridae	Unidentified Rodent Within The Muridae Family	2011-10-08	NULL	NULL	spleen	Conventional PCR	Quan et al, RdRp gene	Negative
DR Congo	Kasaï Oriental	-3.46	22.44	animal production	CD110013	Bats	Mops condylurus	Angolan Free-Tailed Bat	2011-10-08	NULL	NULL	oral swab	Conventional Rt-PCR	Quan et al, RdRp gene	Negative
DR Congo	Kasaï Oriental	-3.46	22.44	animal production	CD110014	Bats	Mops condylurus	Angolan Free-Tailed Bat	2011-10-08	NULL	NULL	oral swab	Conventional Rt-PCR	Quan et al, RdRp gene	Negative
DR Congo	Kasaï Oriental	-3.46	22.44	animal production	CD110015	Bats	Mops condylurus	Angolan Free-Tailed Bat	2011-10-08	NULL	NULL	oral swab	Conventional Rt-PCR	Quan et al, RdRp gene	Negative
DR Congo	Kasaï Oriental	-3.46	22.44	animal production	CD110016	Bats	Mops condylurus	Angolan Free-Tailed Bat	2011-10-08	NULL	NULL	oral swab	Conventional Rt-PCR	Quan et al, RdRp gene	Negative
DR Congo	Kasaï Oriental	-3.46	22.44	animal production	CD110017	Bats	Mops condylurus	Angolan Free-Tailed Bat	2011-10-08	NULL	NULL	oral swab	Conventional Rt-PCR	Quan et al, RdRp gene	Negative
DR Congo	Kasaï Oriental	-3.19	22.79	hunted	CD110018	Rodents & Shrews	Cricetomys sp.	Unidentifed Rat	2011-10-08	NULL	NULL	oral swab	Conventional Rt-PCR	Quan et al, RdRp gene	Negative
DR Congo	Kasaï Oriental	-3.19	22.79	hunted	CD110019	Rodents & Shrews	Cricetomys sp.	Unidentifed Rat	2011-10-08	NULL	NULL	oral swab	Conventional Rt-PCR	Quan et al, RdRp gene	Negative
DR Congo	Kasaï Oriental	-3.19	22.79	hunted	CD110020	Non-human Primates	Cercopithecus ascanius	Red Tailed Monkey	2011-10-08	NULL	NULL	oral swab	Conventional Rt-PCR	Quan et al, RdRp gene	Negative
DR Congo	Kasaï Oriental	-3.19	22.79	hunted	CD110021	Non-human Primates	Lophocebus aterrimus	Black Mangabey	2011-10-08	NULL	NULL	oral swab	Conventional Rt-PCR	Quan et al, RdRp gene	Negative
DR Congo	Kasaï Oriental	-3.19	22.79	hunted	CD110023	Rodents & Shrews	Atherurus africanus	African Brush-Tailed Porcupine	2011-10-08	NULL	NULL	oral swab	Conventional Rt-PCR	Quan et al, RdRp gene	Negative
DR Congo	Kasaï Oriental	-3.19	22.79	hunted	CD110024	Rodents & Shrews	Cricetomys sp.	Unidentifed Rat	2011-10-08	NULL	NULL	oral swab	Conventional Rt-PCR	Quan et al, RdRp gene	Negative
DR Congo	Kasaï Oriental	-3.46	22.44	hunted	CD110027	Non-human Primates	Piliocolobus tholloni	Thollon's Red Colobus	2011-10-08	NULL	NULL	spleen	Conventional PCR	Quan et al, RdRp gene	Negative
DR Congo	Kasaï Oriental	-3.46	22.44	hunted	CD110028	Non-human Primates	Cercopithecus wolfi	Wolf's Monkey	2011-10-08	NULL	NULL	oral swab	Conventional Rt-PCR	Quan et al, RdRp gene	Negative
DR Congo	Kasaï Oriental	-3.46	22.44	missing; zoos and sanctuaries	CD110029	Bats	Pipistrellus sp.	Unidentified Vesper Bat	2011-10-08	NULL	NULL	oral swab	Conventional Rt-PCR	Quan et al, RdRp gene	Negative
DR Congo	Kasaï Oriental	-3.46	22.44	animal production	CD110030	Bats	Epomops franqueti	Franquet's Epauletted Fruit Bat	2011-10-08	NULL	NULL	oral swab	Conventional Rt-PCR	Quan et al, RdRp gene	Negative
DR Congo	Kinshasa	-4.31	15.3	urban	CD110032	Bats	Micropteropus pusillus	Peter's Dwarf Epauletted Fruit Bat	2011-09-22	NULL	NULL	oral swab	Conventional Rt-PCR	Quan et al, RdRp gene	Negative
DR Congo	Kinshasa	-4.31	15.3	urban	CD110033	Bats	Chaerephon pumilus	Little Free-Tailed Bat	2011-09-22	NULL	NULL	oral swab	Conventional Rt-PCR	Quan et al, RdRp gene	Negative
DR Congo	Kinshasa	-4.31	15.3	urban	CD110034	Bats	Micropteropus pusillus	Peter's Dwarf Epauletted Fruit Bat	2011-09-22	NULL	NULL	oral swab	Conventional Rt-PCR	Quan et al, RdRp gene	Negative
DR Congo	Kinshasa	-4.31	15.3	urban	CD110035	Bats	Micropteropus pusillus	Peter's Dwarf Epauletted Fruit Bat	2011-09-22	NULL	NULL	oral swab	Conventional Rt-PCR	Quan et al, RdRp gene	Negative
DR Congo	Kinshasa	-4.31	15.3	urban	CD110036	Bats	Micropteropus pusillus	Peter's Dwarf Epauletted Fruit Bat	2011-09-22	NULL	NULL	oral swab	Conventional Rt-PCR	Quan et al, RdRp gene	Negative
DR Congo	Kinshasa	-4.31	15.3	urban	CD110037	Bats	Micropteropus pusillus	Peter's Dwarf Epauletted Fruit Bat	2011-09-22	NULL	NULL	oral swab	Conventional Rt-PCR	Quan et al, RdRp gene	Negative
DR Congo	Kinshasa	-4.31	15.3	urban	CD110039	Bats	Micropteropus pusillus	Peter's Dwarf Epauletted Fruit Bat	2011-09-22	NULL	NULL	oral swab	Conventional Rt-PCR	Quan et al, RdRp gene	Negative
DR Congo	Kinshasa	-4.31	15.3	urban	CD110044	Bats	Micropteropus pusillus	Peter's Dwarf Epauletted Fruit Bat	2011-09-22	NULL	NULL	oral swab	Conventional Rt-PCR	Quan et al, RdRp gene	Negative
DR Congo	Kinshasa	-4.31	15.3	urban	CD110045	Bats	Chaerephon pumilus	Little Free-Tailed Bat	2011-09-22	NULL	NULL	oral swab	Conventional Rt-PCR	Quan et al, RdRp gene	Negative
DR Congo	Kinshasa	-4.31	15.3	urban	CD110046	Bats	Chaerephon pumilus	Little Free-Tailed Bat	2011-09-22	NULL	NULL	oral swab	Conventional Rt-PCR	Quan et al, RdRp gene	Negative
DR Congo	Kinshasa	-4.31	15.3	urban	CD110047	Bats	Micropteropus pusillus	Peter's Dwarf Epauletted Fruit Bat	2011-09-22	NULL	NULL	oral swab	Conventional Rt-PCR	Quan et al, RdRp gene	Negative
DR Congo	Kinshasa	-4.31	15.3	urban	CD110048	Bats	Micropteropus pusillus	Peter's Dwarf Epauletted Fruit Bat	2011-09-22	NULL	NULL	oral swab	Conventional Rt-PCR	Quan et al, RdRp gene	Negative
DR Congo	Kinshasa	-4.31	15.3	urban	CD110049	Non-human Primates	Cercopithecus ascanius	Red Tailed Monkey	2011-09-22	NULL	NULL	oral swab	Conventional Rt-PCR	Quan et al, RdRp gene	Negative
DR Congo	Kinshasa	-4.31	15.3	urban	CD110049	Non-human Primates	Cercopithecus ascanius	Red Tailed Monkey	2011-09-22	NULL	NULL	oral swab	Conventional Rt-PCR	Quan et al, RdRp gene	Negative
DR Congo	Bascongo	-5.14	15.07	zoos and sanctuaries	CD110052	Bats	Micropteropus pusillus	Peter's Dwarf Epauletted Fruit Bat	2011-09-24	NULL	NULL	oral swab	Conventional Rt-PCR	Quan et al, RdRp gene	Negative
DR Congo	Bascongo	-5.14	15.07	zoos and sanctuaries	CD110053	Bats	Myonycteris torquata	Little Collared Fruit Bat	2011-09-24	NULL	NULL	oral swab	Conventional Rt-PCR	Quan et al, RdRp gene	Negative
DR Congo	Bascongo	-5.14	15.07	zoos and sanctuaries	CD110054	Bats	Micropteropus pusillus	Peter's Dwarf Epauletted Fruit Bat	2011-09-24	NULL	NULL	oral swab	Conventional Rt-PCR	Quan et al, RdRp gene	Negative
DR Congo	Bascongo	-5.14	15.07	zoos and sanctuaries	CD110055	Bats	Myonycteris torquata	Little Collared Fruit Bat	2011-09-24	NULL	NULL	oral swab	Conventional Rt-PCR	Quan et al, RdRp gene	Negative
DR Congo	Bascongo	-5.14	15.07	zoos and sanctuaries	CD110056	Bats	Myonycteris torquata	Little Collared Fruit Bat	2011-09-24	NULL	NULL	oral swab	Conventional Rt-PCR	Quan et al, RdRp gene	Negative
DR Congo	Bascongo	-5.14	15.07	zoos and sanctuaries	CD110057	Bats	Micropteropus pusillus	Peter's Dwarf Epauletted Fruit Bat	2011-09-24	NULL	NULL	oral swab	Conventional Rt-PCR	Quan et al, RdRp gene	Negative
DR Congo	Bascongo	-5.14	15.07	zoos and sanctuaries	CD110058	Bats	Micropteropus pusillus	Peter's Dwarf Epauletted Fruit Bat	2011-09-24	NULL	NULL	oral swab	Conventional Rt-PCR	Quan et al, RdRp gene	Negative
DR Congo	Bascongo	-5.14	15.07	zoos and sanctuaries	CD110059	Bats	Pipistrellus sp.	Unidentified Vesper Bat	2011-09-24	NULL	NULL	oral swab	Conventional Rt-PCR	Quan et al, RdRp gene	Negative
DR Congo	Bascongo	-5.14	15.07	zoos and sanctuaries	CD110060	Bats	Pipistrellus sp.	Unidentified Vesper Bat	2011-09-24	NULL	NULL	oral swab	Conventional Rt-PCR	Quan et al, RdRp gene	Negative
DR Congo	Bascongo	-5.14	15.08	zoos and sanctuaries	CD110061	Bats	Kerivoula sp.	Unidentified Kerivoula Bat	2011-09-24	NULL	NULL	oral swab	Conventional Rt-PCR	Quan et al, RdRp gene	Negative
DR Congo	Bascongo	-5.14	15.08	zoos and sanctuaries	CD110062	Bats	Pipistrellus sp.	Unidentified Vesper Bat	2011-09-24	NULL	NULL	oral swab	Conventional Rt-PCR	Quan et al, RdRp gene	Negative
DR Congo	Kasaï Oriental	-3.46	22.44	animal production	CD110063	Rodents & Shrews	Rodentia	Unidentified Rodent	2010-12-13	Male	NULL	oral swab	Conventional Rt-PCR	Quan et al, RdRp gene	Negative
DR Congo	Kasai Oriental	-3.46	22.44	hunted	CD110064	Non-human Primates	Cercopithecus ascanius	Red Tailed Monkey	2012-04-02	Male	NULL	oral swab	Conventional Rt-PCR	Quan et al, RdRp gene	Negative
DR Congo	Kasai Oriental	-3.46	22.44	hunted	CD110065	Non-human Primates	Cercopithecus ascanius	Red Tailed Monkey	2012-04-02	Female	NULL	oral swab	Conventional Rt-PCR	Quan et al, RdRp gene	Negative
DR Congo	Kasai Oriental	-2.28	23.36	hunted	CD110066	Rodents & Shrews	Rodentia	Unidentified Rodent	2012-05-24	Female	NULL	oral swab	Conventional Rt-PCR	Quan et al, RdRp gene	Negative
DR Congo	Kasai Oriental	-3.46	22.44	hunted	CD110067	Rodents & Shrews	Lemniscomys sp.	Unidentified Mouse	2012-04-02	Female	NULL	oral swab	Conventional Rt-PCR	Quan et al, RdRp gene	Negative
DR Congo	Kasai Oriental	-3.46	22.44	hunted	CD110068	Rodents & Shrews	Rodentia	Unidentified Rodent	2012-04-02	Male	NULL	oral swab	Conventional Rt-PCR	Quan et al, RdRp gene	Negative
DR Congo	Kasai Oriental	-3.46	22.44	hunted	CD110071	Non-human Primates	Cercopithecus ascanius	Red Tailed Monkey	2012-04-02	Female	NULL	oral swab	Conventional Rt-PCR	Quan et al, RdRp gene	Negative
DR Congo	Kasai Oriental	-2.28	23.36	hunted	CD110072	Rodents & Shrews	Rodentia	Unidentified Rodent	2012-05-24	Male	NULL	oral swab	Conventional Rt-PCR	Quan et al, RdRp gene	Negative
DR Congo	Kasai Oriental	-3.46	22.44	hunted	CD110073	Rodents & Shrews	Rodentia	Unidentified Rodent	2012-04-02	Female	NULL	oral swab	Conventional Rt-PCR	Quan et al, RdRp gene	Negative
DR Congo	Kasai Oriental	-3.46	22.44	hunted	CD110074	Rodents & Shrews	Rodentia	Unidentified Rodent	2012-04-02	Female	NULL	oral swab	Conventional Rt-PCR	Quan et al, RdRp gene	Negative
DR Congo	Kasai Oriental	-3.46	22.44	hunted	CD110075	Rodents & Shrews	Rodentia	Unidentified Rodent	2012-04-02	Male	NULL	oral swab	Conventional Rt-PCR	Quan et al, RdRp gene	Negative
DR Congo	Kasai Oriental	-3.46	22.44	hunted	CD110076	Rodents & Shrews	Lemniscomys sp.	Unidentified Mouse	2012-04-02	Male	NULL	oral swab	Conventional Rt-PCR	Quan et al, RdRp gene	Negative
DR Congo	Kasai Oriental	-3.46	22.44	hunted	CD110077	Rodents & Shrews	Rodentia	Unidentified Rodent	2012-04-02	Male	NULL	oral swab	Conventional Rt-PCR	Quan et al, RdRp gene	Negative
DR Congo	Kasai Oriental	-3.46	22.44	hunted	CD110078	Rodents & Shrews	Lemniscomys sp.	Unidentified Mouse	2012-04-02	Male	NULL	oral swab	Conventional Rt-PCR	Quan et al, RdRp gene	Negative
DR Congo	Kasai Oriental	-3.46	22.44	hunted	CD110079	Rodents & Shrews	Cricetomys sp.	Unidentifed Rat	2012-04-02	Male	NULL	oral swab	Conventional Rt-PCR	Quan et al, RdRp gene	Negative
DR Congo	Kasai Oriental	-3.46	22.44	hunted	CD110080	Non-human Primates	Cercopithecus ascanius	Red Tailed Monkey	2012-04-02	Male	NULL	oral swab	Conventional Rt-PCR	Quan et al, RdRp gene	Negative
DR Congo	Kasai Oriental	-3.46	22.44	hunted	CD110081	Rodents & Shrews	Cricetomys sp.	Unidentifed Rat	2012-04-02	Male	NULL	oral swab	Conventional Rt-PCR	Quan et al, RdRp gene	Negative
DR Congo	Kasai Oriental	-3.46	22.44	hunted	CD110082	Rodents & Shrews	Rodentia	Unidentified Rodent	2012-04-02	Male	NULL	oral swab	Conventional Rt-PCR	Quan et al, RdRp gene	Negative
DR Congo	Kasai Oriental	-2.74	22.67	hunted	CD110083	Non-human Primates	Cercopithecus ascanius	Red Tailed Monkey	2012-04-26	Female	NULL	oral swab	Conventional Rt-PCR	Quan et al, RdRp gene	Negative
DR Congo	Kasai Oriental	-2.74	22.67	hunted	CD110084	Rodents & Shrews	Rodentia	Unidentified Rodent	2012-04-26	Female	NULL	oral swab	Conventional Rt-PCR	Quan et al, RdRp gene	Negative
DR Congo	Kasai Oriental	-2.74	22.67	hunted	CD110085	Rodents & Shrews	Rodentia	Unidentified Rodent	2012-04-26	Male	NULL	oral swab	Conventional Rt-PCR	Quan et al, RdRp gene	Negative
DR Congo	Kasai Oriental	-2.74	22.67	hunted	CD110086	Rodents & Shrews	Rodentia	Unidentified Rodent	2012-04-26	Male	NULL	oral swab	Conventional Rt-PCR	Quan et al, RdRp gene	Negative
DR Congo	Kasai Oriental	-2.74	22.67	hunted	CD110087	Rodents & Shrews	Rodentia	Unidentified Rodent	2012-04-26	Male	NULL	oral swab	Conventional Rt-PCR	Quan et al, RdRp gene	Negative
DR Congo	Kasai Oriental	-2.74	22.67	hunted	CD110088	Rodents & Shrews	Rodentia	Unidentified Rodent	2012-04-26	Male	NULL	oral swab	Conventional Rt-PCR	Quan et al, RdRp gene	Negative
DR Congo	Kasai Oriental	-2.74	22.67	hunted	CD110089	Rodents & Shrews	Lemniscomys sp.	Unidentified Mouse	2012-04-26	Male	NULL	oral swab	Conventional Rt-PCR	Quan et al, RdRp gene	Negative
DR Congo	Kasai Oriental	-2.28	23.36	hunted	CD110090	Rodents & Shrews	Cricetomys sp.	Unidentifed Rat	2012-05-24	Male	NULL	oral swab	Conventional Rt-PCR	Quan et al, RdRp gene	Negative
DR Congo	Kasai Oriental	-2.28	23.36	hunted	CD110092	Rodents & Shrews	Lemniscomys sp.	Unidentified Mouse	2012-05-24	Male	NULL	oral swab	Conventional Rt-PCR	Quan et al, RdRp gene	Negative
DR Congo	Kasai Oriental	-2.28	23.36	hunted	CD110093	Rodents & Shrews	Lemniscomys sp.	Unidentified Mouse	2012-05-24	Male	NULL	oral swab	Conventional Rt-PCR	Quan et al, RdRp gene	Negative
DR Congo	Kasai Oriental	-2.28	23.36	hunted	CD110094	Rodents & Shrews	Rodentia	Unidentified Rodent	2012-05-24	Male	NULL	oral swab	Conventional Rt-PCR	Quan et al, RdRp gene	Negative
DR Congo	Kasai Oriental	-2.28	23.36	hunted	CD110095	Rodents & Shrews	Lemniscomys sp.	Unidentified Mouse	2012-05-24	Male	NULL	oral swab	Conventional Rt-PCR	Quan et al, RdRp gene	Negative
DR Congo	Kasai Oriental	-2.28	23.36	hunted	CD110096	Rodents & Shrews	Rodentia	Unidentified Rodent	2012-05-24	Female	NULL	oral swab	Conventional Rt-PCR	Quan et al, RdRp gene	Negative
DR Congo	Kasai Oriental	-2.28	23.36	hunted	CD110097	Rodents & Shrews	Rodentia	Unidentified Rodent	2012-05-24	Female	NULL	oral swab	Conventional Rt-PCR	Quan et al, RdRp gene	Negative
DR Congo	Kasai Oriental	-2.28	23.36	hunted	CD110098	Rodents & Shrews	Rodentia	Unidentified Rodent	2012-05-24	Female	NULL	oral swab	Conventional Rt-PCR	Quan et al, RdRp gene	Negative
DR Congo	Kasai Oriental	-2.28	23.36	hunted	CD110100	Rodents & Shrews	Rodentia	Unidentified Rodent	2012-05-24	Female	NULL	oral swab	Conventional Rt-PCR	Quan et al, RdRp gene	Negative
DR Congo	Kinshasa	-4.31	15.31	zoos and sanctuaries	CD114976	Non-human Primates	Pan troglodytes	Chimpanzee	2012-04-05	Male	adult (reproductive age)	oral swab	Conventional Rt-PCR	Quan et al, RdRp gene	Negative
DR Congo	Kinshasa	-4.31	15.31	zoos and sanctuaries	CD114977	Non-human Primates	Cercocebus sp.	Unidentified Mangabey	2012-04-05	Female	adult (reproductive age)	oral swab	Conventional Rt-PCR	Quan et al, RdRp gene	Negative
DR Congo	Bascongo	-5.73	12.92	small market	CD114981	Bats	Megaloglossus woermanni	Woermann's Fruit Bat	2012-01-06	Male	NULL	oral swab	Conventional Rt-PCR	Quan et al, RdRp gene	Negative
DR Congo	Kinshasa Province	-4.39	15.45	zoos and sanctuaries	CD114984	Bats	Myonycteris torquata	Little Collared Fruit Bat	2012-03-14	Male	adult (reproductive age)	oral swab	Conventional Rt-PCR	Quan et al, RdRp gene	Negative
DR Congo	Kinshasa Province	-4.39	15.45	zoos and sanctuaries	CD114985	Bats	Myonycteris torquata	Little Collared Fruit Bat	2012-03-14	Male	adult (reproductive age)	oral swab	Conventional Rt-PCR	Quan et al, RdRp gene	Negative
DR Congo	Kinshasa Province	-4.39	15.45	zoos and sanctuaries	CD114986	Bats	Myonycteris torquata	Little Collared Fruit Bat	2012-03-14	Female	adult (reproductive age)	oral swab	Conventional Rt-PCR	Quan et al, RdRp gene	Negative
DR Congo	Kinshasa	-4.23	15.56	zoos and sanctuaries	CD114987	Non-human Primates	Lophocebus albigena	Grey-Cheeked Mangabey	2012-04-20	Male	adult (reproductive age)	oral swab	Conventional Rt-PCR	Quan et al, RdRp gene	Negative
DR Congo	Kinshasa	-4.23	15.56	zoos and sanctuaries	CD114988	Non-human Primates	Cercopithecus hamlyni	Owl-Faced Monkey	2012-04-20	Female	adult (reproductive age)	oral swab	Conventional Rt-PCR	Quan et al, RdRp gene	Negative
DR Congo	Kinshasa	-4.23	15.56	zoos and sanctuaries	CD114989	Non-human Primates	Papio cynocephalus	Yellow Baboon	2012-04-20	Female	adult (reproductive age)	oral swab	Conventional Rt-PCR	Quan et al, RdRp gene	Negative
DR Congo	Kinshasa	-4.23	15.56	zoos and sanctuaries	CD114990	Non-human Primates	Papio cynocephalus	Yellow Baboon	2012-04-20	Male	adult (reproductive age)	oral swab	Conventional Rt-PCR	Quan et al, RdRp gene	Negative
DR Congo	Kinshasa	-4.23	15.56	zoos and sanctuaries	CD114991	Non-human Primates	Cercopithecus nictitans	Putty-Nosed Monkey	2012-04-20	Male	adult (reproductive age)	oral swab	Conventional Rt-PCR	Quan et al, RdRp gene	Negative
DR Congo	Kinshasa	-4.23	15.56	zoos and sanctuaries	CD114992	Non-human Primates	Lophocebus albigena	Grey-Cheeked Mangabey	2012-04-20	Female	adult (reproductive age)	oral swab	Conventional Rt-PCR	Quan et al, RdRp gene	Negative
DR Congo	Kinshasa	-4.23	15.56	zoos and sanctuaries	CD114993	Non-human Primates	Cercopithecus ascanius	Red Tailed Monkey	2012-04-20	Female	adult (reproductive age)	oral swab	Conventional Rt-PCR	Quan et al, RdRp gene	Negative
DR Congo	Kinshasa	-4.23	15.56	zoos and sanctuaries	CD114994	Non-human Primates	Lophocebus aterrimus	Black Mangabey	2012-04-20	Male	adult (reproductive age)	oral swab	Conventional Rt-PCR	Quan et al, RdRp gene	Negative
DR Congo	Kinshasa	-4.23	15.56	zoos and sanctuaries	CD114995	Non-human Primates	Cercopithecus neglectus	De Brazza's Monkey	2012-04-20	Male	adult (reproductive age)	oral swab	Conventional Rt-PCR	Quan et al, RdRp gene	Negative
DR Congo	Kinshasa	-4.23	15.56	zoos and sanctuaries	CD114996	Non-human Primates	Papio cynocephalus	Yellow Baboon	2012-04-20	Male	adult (reproductive age)	oral swab	Conventional Rt-PCR	Quan et al, RdRp gene	Negative
DR Congo	Kinshasa	-4.49	15.27	zoos and sanctuaries	CD114997	Bats	Micropteropus pusillus	Peter's Dwarf Epauletted Fruit Bat	2012-04-28	Male	NULL	oral swab	Conventional Rt-PCR	Quan et al, RdRp gene	Negative
DR Congo	Kinshasa	-4.49	15.27	zoos and sanctuaries	CD114998	Bats	Micropteropus pusillus	Peter's Dwarf Epauletted Fruit Bat	2012-04-28	Female	NULL	oral swab	Conventional Rt-PCR	Quan et al, RdRp gene	Negative
DR Congo	Kinshasa	-4.49	15.27	zoos and sanctuaries	CD114999	Bats	Micropteropus pusillus	Peter's Dwarf Epauletted Fruit Bat	2012-04-28	Male	NULL	oral swab	Conventional Rt-PCR	Quan et al, RdRp gene	Negative
DR Congo	Kinshasa	-4.49	15.27	zoos and sanctuaries	CD115000	Bats	Micropteropus pusillus	Peter's Dwarf Epauletted Fruit Bat	2012-04-28	Male	NULL	oral swab	Conventional Rt-PCR	Quan et al, RdRp gene	Negative
DR Congo	Kinshasa	-4.49	15.27	zoos and sanctuaries	CD115003	Bats	Micropteropus pusillus	Peter's Dwarf Epauletted Fruit Bat	2012-04-28	Male	NULL	oral swab	Conventional Rt-PCR	Quan et al, RdRp gene	Negative
DR Congo	Kinshasa	-4.31	15.31	zoos and sanctuaries	CD115004	Non-human Primates	Cercopithecus neglectus	De Brazza's Monkey	2012-04-05	Male	adult (reproductive age)	oral swab	Conventional Rt-PCR	Quan et al, RdRp gene	Negative
DR Congo	Kinshasa	-4.31	15.31	zoos and sanctuaries	CD115005	Non-human Primates	Lophocebus aterrimus	Black Mangabey	2012-04-05	Male	juvenile (dependent on dam)	oral swab	Conventional Rt-PCR	Quan et al, RdRp gene	Negative
DR Congo	Kinshasa	-4.31	15.31	zoos and sanctuaries	CD115006	Non-human Primates	Cercocebus chrysogaster	Golden-Bellied Mangabey	2012-04-05	Male	juvenile (dependent on dam)	oral swab	Conventional Rt-PCR	Quan et al, RdRp gene	Negative
DR Congo	Kinshasa	-4.31	15.31	zoos and sanctuaries	CD115007	Non-human Primates	Lophocebus albigena	Grey-Cheeked Mangabey	2012-04-05	Female	juvenile (dependent on dam)	oral swab	Conventional Rt-PCR	Quan et al, RdRp gene	Negative
DR Congo	Kinshasa	-4.31	15.31	zoos and sanctuaries	CD115008	Non-human Primates	Cercocebus sp.	Unidentified Mangabey	2012-04-05	Male	adult (reproductive age)	oral swab	Conventional Rt-PCR	Quan et al, RdRp gene	Negative
DR Congo	Kinshasa	-4.31	15.31	zoos and sanctuaries	CD115009	Non-human Primates	Cercocebus sp.	Unidentified Mangabey	2012-04-05	Female	adult (reproductive age)	oral swab	Conventional Rt-PCR	Quan et al, RdRp gene	Negative
DR Congo	Kinshasa	-4.31	15.31	zoos and sanctuaries	CD115010	Non-human Primates	Allenopithecus nigroviridis	Allen's Swamp Monkey	2012-04-05	Male	adult (reproductive age)	oral swab	Conventional Rt-PCR	Quan et al, RdRp gene	Negative
DR Congo	Kinshasa	-4.31	15.31	zoos and sanctuaries	CD115011	Non-human Primates	Cercopithecus ascanius	Red Tailed Monkey	2012-04-05	Female	adult (reproductive age)	oral swab	Conventional Rt-PCR	Quan et al, RdRp gene	Negative
DR Congo	Kinshasa	-4.31	15.31	zoos and sanctuaries	CD115012	Non-human Primates	Erythrocebus patas	Patas Monkey	2012-04-05	Female	adult (reproductive age)	oral swab	Conventional Rt-PCR	Quan et al, RdRp gene	Negative
DR Congo	Kinshasa	-4.31	15.31	zoos and sanctuaries	CD115013	Non-human Primates	Cercopithecus nictitans	Putty-Nosed Monkey	2012-04-05	Male	adult (reproductive age)	oral swab	Conventional Rt-PCR	Quan et al, RdRp gene	Negative
DR Congo	Kinshasa	-4.31	15.31	zoos and sanctuaries	CD115014	Non-human Primates	Cercopithecus nictitans	Putty-Nosed Monkey	2012-04-05	Female	adult (reproductive age)	oral swab	Conventional Rt-PCR	Quan et al, RdRp gene	Negative
DR Congo	Kinshasa	-4.31	15.31	zoos and sanctuaries	CD115015	Non-human Primates	Cercopithecus nictitans	Putty-Nosed Monkey	2012-04-05	Female	adult (reproductive age)	oral swab	Conventional Rt-PCR	Quan et al, RdRp gene	Negative
DR Congo	Kinshasa	-4.31	15.31	zoos and sanctuaries	CD115016	Non-human Primates	Lophocebus albigena	Grey-Cheeked Mangabey	2012-04-05	Male	adult (reproductive age)	oral swab	Conventional Rt-PCR	Quan et al, RdRp gene	Negative
DR Congo	Kinshasa	-4.31	15.31	zoos and sanctuaries	CD115017	Non-human Primates	Lophocebus albigena	Grey-Cheeked Mangabey	2012-04-05	Female	adult (reproductive age)	oral swab	Conventional Rt-PCR	Quan et al, RdRp gene	Negative
DR Congo	Kinshasa	-4.31	15.31	zoos and sanctuaries	CD115018	Non-human Primates	Cercopithecus wolfi	Wolf's Monkey	2012-04-05	Male	adult (reproductive age)	oral swab	Conventional Rt-PCR	Quan et al, RdRp gene	Negative
DR Congo	Kinshasa	-4.31	15.31	zoos and sanctuaries	CD115019	Non-human Primates	Cercopithecus wolfi	Wolf's Monkey	2012-04-05	Female	adult (reproductive age)	oral swab	Conventional Rt-PCR	Quan et al, RdRp gene	Negative
DR Congo	Kinshasa	-4.31	15.31	zoos and sanctuaries	CD115020	Non-human Primates	Cercopithecus denti	Dent's Monkey	2012-04-05	Female	adult (reproductive age)	oral swab	Conventional Rt-PCR	Quan et al, RdRp gene	Negative
DR Congo	Kinshasa	-4.31	15.31	zoos and sanctuaries	CD115021	Non-human Primates	Cercocebus chrysogaster	Golden-Bellied Mangabey	2012-04-05	Male	adult (reproductive age)	oral swab	Conventional Rt-PCR	Quan et al, RdRp gene	Negative
DR Congo	Kinshasa	-4.31	15.31	zoos and sanctuaries	CD115022	Non-human Primates	Papio cynocephalus	Yellow Baboon	2012-04-05	Male	adult (reproductive age)	oral swab	Conventional Rt-PCR	Quan et al, RdRp gene	Negative
DR Congo	Kinshasa	-4.49	15.27	zoos and sanctuaries	CD115023	Bats	Micropteropus pusillus	Peter's Dwarf Epauletted Fruit Bat	2012-04-28	Female	NULL	oral swab	Conventional Rt-PCR	Quan et al, RdRp gene	Negative
DR Congo	Kinshasa	-4.49	15.27	zoos and sanctuaries	CD115024	Bats	Megaloglossus woermanni	Woermann's Fruit Bat	2012-04-28	Female	NULL	oral swab	Conventional Rt-PCR	Quan et al, RdRp gene	Negative
DR Congo	Kinshasa	-4.49	15.27	zoos and sanctuaries	CD115025	Bats	Micropteropus pusillus	Peter's Dwarf Epauletted Fruit Bat	2012-04-28	Female	NULL	oral swab	Conventional Rt-PCR	Quan et al, RdRp gene	Negative
DR Congo	Kinshasa	-4.49	15.27	zoos and sanctuaries	CD115026	Bats	Micropteropus pusillus	Peter's Dwarf Epauletted Fruit Bat	2012-04-28	Female	NULL	oral swab	Conventional Rt-PCR	Quan et al, RdRp gene	Negative
DR Congo	Kinshasa	-4.49	15.27	zoos and sanctuaries	CD115027	Bats	Micropteropus pusillus	Peter's Dwarf Epauletted Fruit Bat	2012-04-28	Female	NULL	oral swab	Conventional Rt-PCR	Quan et al, RdRp gene	Negative
DR Congo	Kinshasa	-4.49	15.27	zoos and sanctuaries	CD115028	Bats	Micropteropus pusillus	Peter's Dwarf Epauletted Fruit Bat	2012-04-28	Male	NULL	oral swab	Conventional Rt-PCR	Quan et al, RdRp gene	Negative
DR Congo	Kinshasa	-4.49	15.27	zoos and sanctuaries	CD115029	Bats	Micropteropus pusillus	Peter's Dwarf Epauletted Fruit Bat	2012-04-28	Female	NULL	oral swab	Conventional Rt-PCR	Quan et al, RdRp gene	Negative
DR Congo	Kinshasa	-4.49	15.27	zoos and sanctuaries	CD115030	Bats	Micropteropus pusillus	Peter's Dwarf Epauletted Fruit Bat	2012-04-28	Male	NULL	oral swab	Conventional Rt-PCR	Quan et al, RdRp gene	Negative
DR Congo	Kinshasa	-4.49	15.27	zoos and sanctuaries	CD115031	Bats	Micropteropus pusillus	Peter's Dwarf Epauletted Fruit Bat	2012-04-28	Female	NULL	oral swab	Conventional Rt-PCR	Quan et al, RdRp gene	Negative
DR Congo	Kinshasa	-4.49	15.27	zoos and sanctuaries	CD115032	Bats	Micropteropus pusillus	Peter's Dwarf Epauletted Fruit Bat	2012-04-28	Male	NULL	liver	Conventional PCR	Modified Watanabe et al, RdRp gene	Negative
DR Congo	Kinshasa	-4.49	15.27	zoos and sanctuaries	CD115032	Bats	Micropteropus pusillus	Peter's Dwarf Epauletted Fruit Bat	2012-04-28	Male	NULL	liver	Conventional PCR	Quan et al, RdRp gene	Negative
DR Congo	Kinshasa	-4.49	15.27	zoos and sanctuaries	CD115033	Bats	Micropteropus pusillus	Peter's Dwarf Epauletted Fruit Bat	2012-04-28	Male	NULL	liver	Conventional PCR	Modified Watanabe et al, RdRp gene	Negative
DR Congo	Kinshasa	-4.49	15.27	zoos and sanctuaries	CD115033	Bats	Micropteropus pusillus	Peter's Dwarf Epauletted Fruit Bat	2012-04-28	Male	NULL	liver	Conventional PCR	Quan et al, RdRp gene	Negative
DR Congo	Kinshasa	-4.49	15.27	zoos and sanctuaries	CD115034	Bats	Micropteropus pusillus	Peter's Dwarf Epauletted Fruit Bat	2012-04-28	Male	NULL	liver	Conventional PCR	Modified Watanabe et al, RdRp gene	Negative
DR Congo	Kinshasa	-4.49	15.27	zoos and sanctuaries	CD115034	Bats	Micropteropus pusillus	Peter's Dwarf Epauletted Fruit Bat	2012-04-28	Male	NULL	liver	Conventional PCR	Quan et al, RdRp gene	Negative
DR Congo	Kinshasa	-4.49	15.27	zoos and sanctuaries	CD115035	Bats	Micropteropus pusillus	Peter's Dwarf Epauletted Fruit Bat	2012-04-28	Female	NULL	liver	Conventional PCR	Modified Watanabe et al, RdRp gene	Negative
DR Congo	Kinshasa	-4.49	15.27	zoos and sanctuaries	CD115035	Bats	Micropteropus pusillus	Peter's Dwarf Epauletted Fruit Bat	2012-04-28	Female	NULL	liver	Conventional PCR	Quan et al, RdRp gene	Negative
DR Congo	Kasai Oriental	-3.46	22.44	hunted	CD115036	Rodents & Shrews	Cryptomys hottentotus	African Mole Rat	2012-04-02	Male	NULL	oral swab	Conventional Rt-PCR	Quan et al, RdRp gene	Negative
DR Congo	Kinshasa Province	-4.39	15.45	zoos and sanctuaries	CD115038	Bats	Epomops sp.	Unidentified Fruit Bat	2012-08-16	Female	NULL	oral swab	Conventional Rt-PCR	Quan et al, RdRp gene	Negative
DR Congo	Kinshasa Province	-4.39	15.45	zoos and sanctuaries	CD115039	Bats	Epomops sp.	Unidentified Fruit Bat	2012-08-16	Female	NULL	oral swab	Conventional Rt-PCR	Quan et al, RdRp gene	Negative
DR Congo	Kinshasa Province	-4.39	15.45	zoos and sanctuaries	CD115040	Bats	Epomops sp.	Unidentified Fruit Bat	2012-08-16	Male	NULL	oral swab	Conventional Rt-PCR	Quan et al, RdRp gene	Negative
DR Congo	Kinshasa Province	-4.39	15.45	zoos and sanctuaries	CD115041	Bats	Epomops sp.	Unidentified Fruit Bat	2012-08-16	Male	NULL	oral swab	Conventional Rt-PCR	Quan et al, RdRp gene	Negative
DR Congo	Kinshasa Province	-4.39	15.45	zoos and sanctuaries	CD115044	Bats	Epomops sp.	Unidentified Fruit Bat	2012-08-16	Male	NULL	oral swab	Conventional Rt-PCR	Quan et al, RdRp gene	Negative
DR Congo	Province Oriental	-2.79	27.61	animal production	CD115045	Bats	Micropteropus pusillus	Peter's Dwarf Epauletted Fruit Bat	2012-09-27	Female	NULL	oral swab	Conventional Rt-PCR	Quan et al, RdRp gene	Negative
DR Congo	Province Oriental	-2.79	27.61	animal production	CD115046	Bats	Scotophilus dinganii	Yellow-Bellied House Bat	2012-09-27	Female	NULL	oral swab	Conventional Rt-PCR	Quan et al, RdRp gene	Negative
DR Congo	Province Oriental	-2.79	27.61	animal production	CD115047	Bats	Scotophilus dinganii	Yellow-Bellied House Bat	2012-09-27	Male	NULL	oral swab	Conventional Rt-PCR	Quan et al, RdRp gene	Negative
DR Congo	Province Oriental	-2.79	27.61	animal production	CD115048	Bats	Scotophilus dinganii	Yellow-Bellied House Bat	2012-09-27	Male	NULL	oral swab	Conventional Rt-PCR	Quan et al, RdRp gene	Negative
DR Congo	Province Oriental	-2.79	27.61	animal production	CD115049	Bats	Scotophilus dinganii	Yellow-Bellied House Bat	2012-09-27	Male	NULL	oral swab	Conventional Rt-PCR	Quan et al, RdRp gene	Negative
DR Congo	Province Oriental	-2.79	27.61	animal production	CD115050	Bats	Scotophilus dinganii	Yellow-Bellied House Bat	2012-09-27	Male	NULL	oral swab	Conventional Rt-PCR	Quan et al, RdRp gene	Negative
DR Congo	Province Oriental	-2.79	27.61	animal production	CD115051	Bats	Scotophilus dinganii	Yellow-Bellied House Bat	2012-09-27	Female	NULL	oral swab	Conventional Rt-PCR	Quan et al, RdRp gene	Negative
DR Congo	Province Oriental	-2.79	27.61	animal production	CD115052	Bats	Micropteropus pusillus	Peter's Dwarf Epauletted Fruit Bat	2012-09-27	Female	NULL	oral swab	Conventional Rt-PCR	Quan et al, RdRp gene	Negative
DR Congo	Province Oriental	-2.79	27.61	animal production	CD115052	Bats	Micropteropus pusillus	Peter's Dwarf Epauletted Fruit Bat	2012-09-27	Female	NULL	oral swab	Conventional Rt-PCR	Quan et al, RdRp gene	Negative
DR Congo	Province Oriental	-2.79	27.61	animal production	CD115053	Bats	Micropteropus pusillus	Peter's Dwarf Epauletted Fruit Bat	2012-09-27	Female	NULL	oral swab	Conventional Rt-PCR	Quan et al, RdRp gene	Negative
DR Congo	Province Oriental	-2.79	27.61	animal production	CD115054	Bats	Micropteropus pusillus	Peter's Dwarf Epauletted Fruit Bat	2012-09-27	Female	NULL	oral swab	Conventional Rt-PCR	Quan et al, RdRp gene	Negative
DR Congo	Province Oriental	-2.79	27.61	animal production	CD115055	Bats	Epomops franqueti	Franquet's Epauletted Fruit Bat	2012-09-27	Female	NULL	oral swab	Conventional Rt-PCR	Quan et al, RdRp gene	Negative
DR Congo	Province Oriental	-2.79	27.61	animal production	CD115056	Bats	Epomops franqueti	Franquet's Epauletted Fruit Bat	2012-09-27	Female	NULL	oral swab	Conventional Rt-PCR	Quan et al, RdRp gene	Negative
DR Congo	Province Oriental	-2.79	27.61	animal production	CD115057	Bats	Pipistrellus sp.	Unidentified Vesper Bat	2012-09-27	Male	NULL	oral swab	Conventional Rt-PCR	Quan et al, RdRp gene	Negative
DR Congo	Province Oriental	-2.79	27.61	animal production	CD115058	Bats	Megaloglossus woermanni	Woermann's Fruit Bat	2012-09-27	Female	NULL	oral swab	Conventional Rt-PCR	Quan et al, RdRp gene	Negative
DR Congo	Province Oriental	-2.79	27.61	animal production	CD115059	Bats	Megaloglossus woermanni	Woermann's Fruit Bat	2012-09-27	Female	NULL	oral swab	Conventional Rt-PCR	Quan et al, RdRp gene	Negative
DR Congo	Province Oriental	-2.79	27.61	animal production	CD115060	Bats	Megaloglossus woermanni	Woermann's Fruit Bat	2012-09-27	Female	NULL	oral swab	Conventional Rt-PCR	Quan et al, RdRp gene	Negative
DR Congo	Province Oriental	-2.79	27.61	animal production	CD115061	Bats	Micropteropus pusillus	Peter's Dwarf Epauletted Fruit Bat	2012-09-27	Female	NULL	oral swab	Conventional Rt-PCR	Quan et al, RdRp gene	Negative
DR Congo	Province Oriental	-2.79	27.61	animal production	CD115062	Bats	Micropteropus pusillus	Peter's Dwarf Epauletted Fruit Bat	2012-09-27	Male	NULL	oral swab	Conventional Rt-PCR	Quan et al, RdRp gene	Negative
DR Congo	Province Oriental	-2.79	27.61	animal production	CD115063	Bats	Micropteropus pusillus	Peter's Dwarf Epauletted Fruit Bat	2012-09-27	Female	NULL	oral swab	Conventional Rt-PCR	Quan et al, RdRp gene	Negative
DR Congo	Province Oriental	-2.79	27.61	animal production	CD115064	Bats	Micropteropus pusillus	Peter's Dwarf Epauletted Fruit Bat	2012-09-27	Male	NULL	oral swab	Conventional Rt-PCR	Quan et al, RdRp gene	Negative
DR Congo	Province Oriental	-2.79	27.61	animal production	CD115065	Bats	Micropteropus pusillus	Peter's Dwarf Epauletted Fruit Bat	2012-09-27	Female	NULL	oral swab	Conventional Rt-PCR	Quan et al, RdRp gene	Negative
DR Congo	Province Oriental	-2.79	27.61	animal production	CD115066	Bats	Micropteropus pusillus	Peter's Dwarf Epauletted Fruit Bat	2012-09-27	Female	NULL	oral swab	Conventional Rt-PCR	Quan et al, RdRp gene	Negative
DR Congo	Province Oriental	-2.79	27.61	animal production	CD115067	Bats	Scotophilus dinganii	Yellow-Bellied House Bat	2012-09-27	Female	NULL	oral swab	Conventional Rt-PCR	Quan et al, RdRp gene	Negative
DR Congo	Province Oriental	-2.79	27.61	animal production	CD115068	Bats	Scotophilus dinganii	Yellow-Bellied House Bat	2012-09-27	Female	NULL	oral swab	Conventional Rt-PCR	Quan et al, RdRp gene	Negative
DR Congo	Province Oriental	-2.79	27.61	animal production	CD115069	Bats	Scotophilus dinganii	Yellow-Bellied House Bat	2012-09-27	Male	NULL	oral swab	Conventional Rt-PCR	Quan et al, RdRp gene	Negative
DR Congo	Province Oriental	-2.79	27.61	animal production	CD115070	Bats	Micropteropus pusillus	Peter's Dwarf Epauletted Fruit Bat	2012-09-27	Female	NULL	oral swab	Conventional Rt-PCR	Quan et al, RdRp gene	Negative
DR Congo	Province Oriental	-2.79	27.61	animal production	CD115071	Bats	Micropteropus pusillus	Peter's Dwarf Epauletted Fruit Bat	2012-09-27	Female	NULL	oral swab	Conventional Rt-PCR	Quan et al, RdRp gene	Negative
DR Congo	Province Oriental	-2.79	27.61	animal production	CD115072	Bats	Micropteropus pusillus	Peter's Dwarf Epauletted Fruit Bat	2012-09-27	Female	NULL	oral swab	Conventional Rt-PCR	Quan et al, RdRp gene	Negative
DR Congo	Province Oriental	-2.79	27.61	animal production	CD115073	Bats	Micropteropus pusillus	Peter's Dwarf Epauletted Fruit Bat	2012-09-27	Female	NULL	oral swab	Conventional Rt-PCR	Quan et al, RdRp gene	Negative
DR Congo	Province Oriental	-2.79	27.61	animal production	CD115074	Bats	Megaloglossus woermanni	Woermann's Fruit Bat	2012-09-27	Female	NULL	oral swab	Conventional Rt-PCR	Quan et al, RdRp gene	Negative
DR Congo	Province Oriental	-2.79	27.61	animal production	CD115075	Bats	Epomops franqueti	Franquet's Epauletted Fruit Bat	2012-09-27	Female	NULL	oral swab	Conventional Rt-PCR	Quan et al, RdRp gene	Negative
DR Congo	Province Oriental	-2.79	27.61	animal production	CD115076	Bats	Micropteropus pusillus	Peter's Dwarf Epauletted Fruit Bat	2012-09-27	Male	NULL	oral swab	Conventional Rt-PCR	Quan et al, RdRp gene	Negative
DR Congo	Province Oriental	-2.79	27.61	animal production	CD115077	Bats	Micropteropus pusillus	Peter's Dwarf Epauletted Fruit Bat	2012-09-27	Female	NULL	oral swab	Conventional Rt-PCR	Quan et al, RdRp gene	Negative
DR Congo	Province Oriental	-2.79	27.61	animal production	CD115078	Bats	Micropteropus pusillus	Peter's Dwarf Epauletted Fruit Bat	2012-09-27	Female	NULL	oral swab	Conventional Rt-PCR	Quan et al, RdRp gene	Negative
DR Congo	Province Oriental	-2.79	27.61	animal production	CD115079	Bats	Epomops franqueti	Franquet's Epauletted Fruit Bat	2012-09-27	Female	NULL	oral swab	Conventional Rt-PCR	Quan et al, RdRp gene	Negative
DR Congo	Province Oriental	-2.79	27.61	animal production	CD115080	Bats	Micropteropus pusillus	Peter's Dwarf Epauletted Fruit Bat	2012-09-27	Female	NULL	oral swab	Conventional Rt-PCR	Quan et al, RdRp gene	Negative
DR Congo	Province Oriental	-2.79	27.61	animal production	CD115081	Bats	Micropteropus pusillus	Peter's Dwarf Epauletted Fruit Bat	2012-09-27	Female	NULL	oral swab	Conventional Rt-PCR	Quan et al, RdRp gene	Negative
DR Congo	Province Oriental	-2.79	27.61	animal production	CD115082	Bats	Micropteropus pusillus	Peter's Dwarf Epauletted Fruit Bat	2012-09-27	Female	NULL	oral swab	Conventional Rt-PCR	Quan et al, RdRp gene	Negative
DR Congo	Province Oriental	-2.79	27.61	animal production	CD115083	Bats	Epomops franqueti	Franquet's Epauletted Fruit Bat	2012-09-27	Female	NULL	oral swab	Conventional Rt-PCR	Quan et al, RdRp gene	Negative
DR Congo	Province Oriental	-2.79	27.61	animal production	CD115084	Bats	Micropteropus pusillus	Peter's Dwarf Epauletted Fruit Bat	2012-09-27	Female	NULL	oral swab	Conventional Rt-PCR	Quan et al, RdRp gene	Negative
DR Congo	Province Oriental	-2.79	27.61	animal production	CD115085	Bats	Micropteropus pusillus	Peter's Dwarf Epauletted Fruit Bat	2012-09-27	Female	NULL	oral swab	Conventional Rt-PCR	Quan et al, RdRp gene	Negative
DR Congo	Province Oriental	-2.79	27.61	animal production	CD115086	Bats	Hipposideros caffer	Sundevall's Roundleaf Bat	2012-09-27	Male	NULL	oral swab	Conventional Rt-PCR	Quan et al, RdRp gene	Negative
DR Congo	Province Oriental	-2.79	27.61	animal production	CD115087	Bats	Megaloglossus woermanni	Woermann's Fruit Bat	2012-09-27	Female	NULL	oral swab	Conventional Rt-PCR	Quan et al, RdRp gene	Negative
DR Congo	Province Oriental	-2.79	27.61	animal production	CD115088	Bats	Kerivoula lanosa	Lesser Woolly Bat	2012-09-27	Male	NULL	oral swab	Conventional Rt-PCR	Quan et al, RdRp gene	Negative
DR Congo	Province Oriental	-2.79	27.61	animal production	CD115089	Bats	Micropteropus pusillus	Peter's Dwarf Epauletted Fruit Bat	2012-09-27	Female	NULL	oral swab	Conventional Rt-PCR	Quan et al, RdRp gene	Negative
DR Congo	Province Oriental	-2.79	27.61	animal production	CD115090	Bats	Micropteropus pusillus	Peter's Dwarf Epauletted Fruit Bat	2012-09-27	Female	NULL	oral swab	Conventional Rt-PCR	Quan et al, RdRp gene	Negative
DR Congo	Province Oriental	-2.79	27.61	animal production	CD115091	Bats	Epomops franqueti	Franquet's Epauletted Fruit Bat	2012-09-27	Female	NULL	oral swab	Conventional Rt-PCR	Quan et al, RdRp gene	Negative
DR Congo	Province Oriental	-2.79	27.61	animal production	CD115092	Bats	Scotophilus dinganii	Yellow-Bellied House Bat	2012-09-27	Male	NULL	oral swab	Conventional Rt-PCR	Quan et al, RdRp gene	Negative
DR Congo	Province Oriental	-2.79	27.61	animal production	CD115093	Bats	Micropteropus pusillus	Peter's Dwarf Epauletted Fruit Bat	2012-09-27	Female	NULL	oral swab	Conventional Rt-PCR	Quan et al, RdRp gene	Negative
DR Congo	Province Oriental	-2.79	27.61	animal production	CD115094	Bats	Scotophilus dinganii	Yellow-Bellied House Bat	2012-09-27	Female	NULL	oral swab	Conventional Rt-PCR	Quan et al, RdRp gene	Negative
DR Congo	Province Oriental	-2.79	27.61	animal production	CD115095	Bats	Micropteropus pusillus	Peter's Dwarf Epauletted Fruit Bat	2012-09-27	Female	NULL	oral swab	Conventional Rt-PCR	Quan et al, RdRp gene	Negative
DR Congo	Province Oriental	-2.79	27.61	animal production	CD115096	Bats	Micropteropus pusillus	Peter's Dwarf Epauletted Fruit Bat	2012-09-27	Female	NULL	oral swab	Conventional Rt-PCR	Quan et al, RdRp gene	Negative
DR Congo	Province Oriental	-2.79	27.61	animal production	CD115097	Bats	Scotophilus dinganii	Yellow-Bellied House Bat	2012-09-27	Female	NULL	oral swab	Conventional Rt-PCR	Quan et al, RdRp gene	Negative
DR Congo	Province Oriental	-2.79	27.61	animal production	CD115098	Bats	Hipposideros ruber	Noack's Roundleaf Bat	2012-09-27	Female	NULL	oral swab	Conventional Rt-PCR	Quan et al, RdRp gene	Negative
DR Congo	Province Oriental	-2.79	27.61	animal production	CD115099	Bats	Hipposideros ruber	Noack's Roundleaf Bat	2012-09-27	Female	NULL	oral swab	Conventional Rt-PCR	Quan et al, RdRp gene	Negative
DR Congo	Province Oriental	-2.79	27.61	animal production	CD115100	Bats	Hipposideros ruber	Noack's Roundleaf Bat	2012-09-27	Female	NULL	oral swab	Conventional Rt-PCR	Quan et al, RdRp gene	Negative
DR Congo	Province Oriental	-2.79	27.61	animal production	CD115101	Bats	Hipposideros ruber	Noack's Roundleaf Bat	2012-09-27	Female	NULL	oral swab	Conventional Rt-PCR	Quan et al, RdRp gene	Negative
DR Congo	Province Oriental	-2.79	27.61	animal production	CD115102	Bats	Hipposideros ruber	Noack's Roundleaf Bat	2012-09-27	Female	NULL	oral swab	Conventional Rt-PCR	Quan et al, RdRp gene	Negative
DR Congo	Province Oriental	-2.79	27.61	animal production	CD115103	Bats	Nycteris sp.	Unidentified Nycteris Bat	2012-09-27	Female	NULL	oral swab	Conventional Rt-PCR	Quan et al, RdRp gene	Negative
DR Congo	Province Oriental	-2.79	27.61	animal production	CD115104	Bats	Micropteropus pusillus	Peter's Dwarf Epauletted Fruit Bat	2012-09-27	Female	NULL	oral swab	Conventional Rt-PCR	Quan et al, RdRp gene	Negative
DR Congo	Province Oriental	-2.79	27.61	animal production	CD115105	Bats	Hipposideros ruber	Noack's Roundleaf Bat	2012-09-27	Female	NULL	oral swab	Conventional Rt-PCR	Quan et al, RdRp gene	Negative
DR Congo	Province Oriental	-2.79	27.61	animal production	CD115106A	Bats	Micropteropus pusillus	Peter's Dwarf Epauletted Fruit Bat	2012-09-27	Female	NULL	oral swab	Conventional Rt-PCR	Quan et al, RdRp gene	Negative
DR Congo	Province Oriental	-2.79	27.61	animal production	CD115107A	Bats	Micropteropus pusillus	Peter's Dwarf Epauletted Fruit Bat	2012-09-27	Female	NULL	oral swab	Conventional Rt-PCR	Quan et al, RdRp gene	Negative
DR Congo	Province Oriental	-2.79	27.61	animal production	CD115108A	Bats	Micropteropus pusillus	Peter's Dwarf Epauletted Fruit Bat	2012-09-27	Female	NULL	oral swab	Conventional Rt-PCR	Quan et al, RdRp gene	Negative
DR Congo	Province Oriental	-2.79	27.61	animal production	CD115109A	Bats	Micropteropus pusillus	Peter's Dwarf Epauletted Fruit Bat	2012-09-27	Female	NULL	oral swab	Conventional Rt-PCR	Quan et al, RdRp gene	Negative
DR Congo	Province Oriental	-2.79	27.61	animal production	CD115110A	Bats	Scotophilus dinganii	Yellow-Bellied House Bat	2012-09-27	Female	NULL	oral swab	Conventional Rt-PCR	Quan et al, RdRp gene	Negative
DR Congo	Province Oriental	-2.79	27.61	animal production	CD115111	Bats	Micropteropus pusillus	Peter's Dwarf Epauletted Fruit Bat	2012-09-27	Female	NULL	oral swab	Conventional Rt-PCR	Quan et al, RdRp gene	Negative
DR Congo	Province Oriental	-2.79	27.61	animal production	CD115112	Bats	Scotophilus dinganii	Yellow-Bellied House Bat	2012-09-27	Male	NULL	oral swab	Conventional Rt-PCR	Quan et al, RdRp gene	Negative
DR Congo	Province Oriental	-2.79	27.61	animal production	CD115113	Bats	Epomops franqueti	Franquet's Epauletted Fruit Bat	2012-09-27	Female	NULL	oral swab	Conventional Rt-PCR	Quan et al, RdRp gene	Negative
DR Congo	Province Oriental	-2.79	27.61	animal production	CD115114	Bats	Micropteropus pusillus	Peter's Dwarf Epauletted Fruit Bat	2012-09-27	Female	NULL	oral swab	Conventional Rt-PCR	Quan et al, RdRp gene	Negative
DR Congo	Province Oriental	-2.79	27.61	animal production	CD115115	Bats	Micropteropus pusillus	Peter's Dwarf Epauletted Fruit Bat	2012-09-27	Female	NULL	oral swab	Conventional Rt-PCR	Quan et al, RdRp gene	Negative
DR Congo	Province Oriental	-2.79	27.61	animal production	CD115116	Bats	Hipposideros ruber	Noack's Roundleaf Bat	2012-09-27	Male	NULL	oral swab	Conventional Rt-PCR	Quan et al, RdRp gene	Negative
DR Congo	Province Oriental	-2.79	27.61	animal production	CD115117	Bats	Hipposideros ruber	Noack's Roundleaf Bat	2012-09-27	Male	NULL	oral swab	Conventional Rt-PCR	Quan et al, RdRp gene	Negative
DR Congo	Province Oriental	-2.79	27.61	animal production	CD115118	Bats	Hipposideros ruber	Noack's Roundleaf Bat	2012-09-27	Male	NULL	oral swab	Conventional Rt-PCR	Quan et al, RdRp gene	Negative
DR Congo	Province Oriental	-2.79	27.61	animal production	CD115119	Bats	Hipposideros ruber	Noack's Roundleaf Bat	2012-09-27	Female	NULL	oral swab	Conventional Rt-PCR	Quan et al, RdRp gene	Negative
DR Congo	Province Oriental	-2.79	27.61	animal production	CD115120	Bats	Hipposideros ruber	Noack's Roundleaf Bat	2012-09-27	Male	NULL	oral swab	Conventional Rt-PCR	Quan et al, RdRp gene	Negative
DR Congo	Province Oriental	-2.79	27.61	animal production	CD115121A	Bats	Hipposideros ruber	Noack's Roundleaf Bat	2012-09-27	Male	NULL	oral swab	Conventional Rt-PCR	Quan et al, RdRp gene	Negative
DR Congo	Kinshasa	-4.31	15.3	urban	CD115122A	Bats	Micropteropus pusillus	Peter's Dwarf Epauletted Fruit Bat	2012-10-30	Female	NULL	oral swab	Conventional Rt-PCR	Quan et al, RdRp gene	Negative
DR Congo	Kinshasa	-4.31	15.3	urban	CD115123A	Bats	Micropteropus pusillus	Peter's Dwarf Epauletted Fruit Bat	2012-10-30	Female	NULL	oral swab	Conventional Rt-PCR	Quan et al, RdRp gene	Negative
DR Congo	Kinshasa	-4.31	15.3	urban	CD115124A	Bats	Micropteropus pusillus	Peter's Dwarf Epauletted Fruit Bat	2012-10-30	Female	NULL	spleen	Conventional PCR	Modified Watanabe et al, RdRp gene	Positive
DR Congo	Kinshasa	-4.31	15.3	urban	CD115124A	Bats	Micropteropus pusillus	Peter's Dwarf Epauletted Fruit Bat	2012-10-30	Female	NULL	spleen	Conventional PCR	Quan et al, RdRp gene	Negative
DR Congo	Kinshasa	-4.31	15.3	urban	CD115124A	Bats	Micropteropus pusillus	Peter's Dwarf Epauletted Fruit Bat	2012-10-30	Female	NULL	oral swab	Conventional Rt-PCR	Quan et al, RdRp gene	Negative
DR Congo	Kinshasa	-4.31	15.3	urban	CD115125A	Bats	Micropteropus pusillus	Peter's Dwarf Epauletted Fruit Bat	2012-10-30	Female	NULL	oral swab	Conventional Rt-PCR	Quan et al, RdRp gene	Negative
DR Congo	Kinshasa	-4.31	15.3	urban	CD115126A	Bats	Micropteropus pusillus	Peter's Dwarf Epauletted Fruit Bat	2012-10-30	Female	NULL	oral swab	Conventional Rt-PCR	Quan et al, RdRp gene	Negative
DR Congo	Kinshasa	-4.31	15.3	urban	CD115127A	Bats	Micropteropus pusillus	Peter's Dwarf Epauletted Fruit Bat	2012-10-30	Male	NULL	oral swab	Conventional Rt-PCR	Quan et al, RdRp gene	Negative
DR Congo	Kinshasa	-4.31	15.3	urban	CD115128A	Bats	Micropteropus pusillus	Peter's Dwarf Epauletted Fruit Bat	2012-10-30	Female	NULL	oral swab	Conventional Rt-PCR	Quan et al, RdRp gene	Negative
DR Congo	Kinshasa	-4.31	15.3	urban	CD115129	Bats	Micropteropus pusillus	Peter's Dwarf Epauletted Fruit Bat	2012-10-30	Male	NULL	oral swab	Conventional Rt-PCR	Quan et al, RdRp gene	Negative
DR Congo	Kinshasa	-4.31	15.3	urban	CD115130	Bats	Micropteropus pusillus	Peter's Dwarf Epauletted Fruit Bat	2012-10-30	Female	NULL	oral swab	Conventional Rt-PCR	Quan et al, RdRp gene	Negative
DR Congo	Kinshasa	-4.31	15.3	urban	CD115131	Bats	Micropteropus pusillus	Peter's Dwarf Epauletted Fruit Bat	2012-10-30	Female	NULL	oral swab	Conventional Rt-PCR	Quan et al, RdRp gene	Negative
DR Congo	Kinshasa	-4.31	15.3	urban	CD115132	Bats	Micropteropus pusillus	Peter's Dwarf Epauletted Fruit Bat	2012-10-30	Male	NULL	oral swab	Conventional Rt-PCR	Quan et al, RdRp gene	Negative
DR Congo	Kinshasa	-4.31	15.3	urban	CD115133	Bats	Scotophilus dinganii	Yellow-Bellied House Bat	2012-10-30	Male	NULL	oral swab	Conventional Rt-PCR	Quan et al, RdRp gene	Negative
DR Congo	Kinshasa	-4.34	15.3	urban	CD115134	Bats	Pipistrellus sp.	Unidentified Vesper Bat	2012-11-02	Female	NULL	oral swab	Conventional Rt-PCR	Quan et al, RdRp gene	Negative
DR Congo	Kinshasa	-4.34	15.3	urban	CD115135	Bats	Pipistrellus sp.	Unidentified Vesper Bat	2012-11-02	Male	NULL	oral swab	Conventional Rt-PCR	Quan et al, RdRp gene	Negative
DR Congo	Kinshasa	-4.34	15.3	urban	CD115136	Bats	Pipistrellus sp.	Unidentified Vesper Bat	2012-11-02	Male	NULL	oral swab	Conventional Rt-PCR	Quan et al, RdRp gene	Negative
DR Congo	Kinshasa	-4.34	15.3	urban	CD115137	Bats	Pipistrellus sp.	Unidentified Vesper Bat	2012-11-02	Male	NULL	oral swab	Conventional Rt-PCR	Quan et al, RdRp gene	Negative
DR Congo	Kinshasa	-4.34	15.3	urban	CD115138	Bats	Pipistrellus sp.	Unidentified Vesper Bat	2012-11-02	Female	NULL	oral swab	Conventional Rt-PCR	Quan et al, RdRp gene	Negative
DR Congo	Kinshasa	-4.34	15.3	urban	CD115139	Bats	Pipistrellus sp.	Unidentified Vesper Bat	2012-11-02	Female	NULL	oral swab	Conventional Rt-PCR	Quan et al, RdRp gene	Negative
DR Congo	Kinshasa	-4.34	15.3	urban	CD115140	Bats	Pipistrellus sp.	Unidentified Vesper Bat	2012-11-02	Female	NULL	oral swab	Conventional Rt-PCR	Quan et al, RdRp gene	Negative
DR Congo	Kinshasa	-4.34	15.3	urban	CD115141A	Bats	Pipistrellus sp.	Unidentified Vesper Bat	2012-11-02	Female	NULL	oral swab	Conventional Rt-PCR	Quan et al, RdRp gene	Negative
DR Congo	Kinshasa	-4.34	15.3	urban	CD115142A	Bats	Pipistrellus sp.	Unidentified Vesper Bat	2012-11-02	Female	NULL	oral swab	Conventional Rt-PCR	Quan et al, RdRp gene	Negative
DR Congo	Kinshasa	-4.34	15.3	urban	CD115143A	Bats	Pipistrellus sp.	Unidentified Vesper Bat	2012-11-02	Female	NULL	oral swab	Conventional Rt-PCR	Quan et al, RdRp gene	Negative
DR Congo	Kinshasa	-4.34	15.3	urban	CD115144A	Bats	Pipistrellus sp.	Unidentified Vesper Bat	2012-11-02	Female	NULL	oral swab	Conventional Rt-PCR	Quan et al, RdRp gene	Negative
DR Congo	Kinshasa	-4.34	15.3	urban	CD115145A	Bats	Pipistrellus sp.	Unidentified Vesper Bat	2012-11-02	Male	NULL	oral swab	Conventional Rt-PCR	Quan et al, RdRp gene	Negative
DR Congo	Kinshasa Province	-4.39	15.45	zoos and sanctuaries	CD115146B	Bats	Micropteropus pusillus	Peter's Dwarf Epauletted Fruit Bat	2012-11-13	Male	NULL	oral swab	Conventional Rt-PCR	Quan et al, RdRp gene	Negative
DR Congo	Kinshasa Province	-4.39	15.45	zoos and sanctuaries	CD115147B	Bats	Epomops sp.	Unidentified Fruit Bat	2012-11-13	Female	NULL	oral swab	Conventional Rt-PCR	Quan et al, RdRp gene	Negative
DR Congo	Kinshasa Province	-4.39	15.45	zoos and sanctuaries	CD115148	Bats	Micropteropus pusillus	Peter's Dwarf Epauletted Fruit Bat	2012-11-13	Male	NULL	oral swab	Conventional Rt-PCR	Quan et al, RdRp gene	Negative
DR Congo	Kinshasa Province	-4.39	15.45	zoos and sanctuaries	CD115149	Bats	Epomops sp.	Unidentified Fruit Bat	2012-11-13	Male	NULL	oral swab	Conventional Rt-PCR	Quan et al, RdRp gene	Negative
DR Congo	Kinshasa Province	-4.39	15.45	zoos and sanctuaries	CD115150	Bats	Epomops sp.	Unidentified Fruit Bat	2012-11-13	Female	NULL	oral swab	Conventional Rt-PCR	Quan et al, RdRp gene	Negative
DR Congo	Kinshasa Province	-4.1	15.52	dwellings and temporary settlements	CD115151	Bats	Micropteropus pusillus	Peter's Dwarf Epauletted Fruit Bat	2012-11-22	Male	NULL	oral swab	Conventional Rt-PCR	Quan et al, RdRp gene	Negative
DR Congo	Kinshasa Province	-4.1	15.52	dwellings and temporary settlements	CD115152	Bats	Micropteropus pusillus	Peter's Dwarf Epauletted Fruit Bat	2012-11-22	Male	NULL	oral swab	Conventional Rt-PCR	Quan et al, RdRp gene	Negative
DR Congo	Kinshasa Province	-4.1	15.52	dwellings and temporary settlements	CD115153	Bats	Micropteropus pusillus	Peter's Dwarf Epauletted Fruit Bat	2012-11-22	Male	NULL	oral swab	Conventional Rt-PCR	Quan et al, RdRp gene	Negative
DR Congo	Kinshasa Province	-4.1	15.52	dwellings and temporary settlements	CD115154	Bats	Micropteropus pusillus	Peter's Dwarf Epauletted Fruit Bat	2012-11-22	Male	NULL	oral swab	Conventional Rt-PCR	Quan et al, RdRp gene	Negative
DR Congo	Kinshasa Province	-4.1	15.52	dwellings and temporary settlements	CD115155	Bats	Micropteropus pusillus	Peter's Dwarf Epauletted Fruit Bat	2012-11-22	Female	NULL	oral swab	Conventional Rt-PCR	Quan et al, RdRp gene	Negative
DR Congo	Kinshasa	-4.45	15.29	; dwellings and temporary settlements	CD115176	Bats	Megaloglossus sp.	Unidentified Fruit Bat	2012-12-13	Male	NULL	oral swab	Conventional PCR	Modified Watanabe et al, RdRp gene	Negative
DR Congo	Kinshasa	-4.45	15.29	; dwellings and temporary settlements	CD115176	Bats	Megaloglossus sp.	Unidentified Fruit Bat	2012-12-13	Male	NULL	oral swab	Conventional PCR	Quan et al, RdRp gene	Negative
DR Congo	Kinshasa	-4.45	15.29	; dwellings and temporary settlements	CD115177A	Bats	Megaloglossus sp.	Unidentified Fruit Bat	2012-12-13	Male	NULL	oral swab	Conventional PCR	Modified Watanabe et al, RdRp gene	Negative
DR Congo	Kinshasa	-4.45	15.29	; dwellings and temporary settlements	CD115177A	Bats	Megaloglossus sp.	Unidentified Fruit Bat	2012-12-13	Male	NULL	oral swab	Conventional PCR	Quan et al, RdRp gene	Negative
DR Congo	Kinshasa	-4.45	15.29	; dwellings and temporary settlements	CD115178A	Bats	Micropteropus pusillus	Peter's Dwarf Epauletted Fruit Bat	2012-12-13	Male	NULL	oral swab	Conventional PCR	Modified Watanabe et al, RdRp gene	Negative
DR Congo	Kinshasa	-4.45	15.29	; dwellings and temporary settlements	CD115178A	Bats	Micropteropus pusillus	Peter's Dwarf Epauletted Fruit Bat	2012-12-13	Male	NULL	oral swab	Conventional PCR	Quan et al, RdRp gene	Negative
DR Congo	Kinshasa	-4.45	15.29	; dwellings and temporary settlements	CD115179A	Bats	Megaloglossus sp.	Unidentified Fruit Bat	2012-12-13	Male	NULL	oral swab	Conventional PCR	Modified Watanabe et al, RdRp gene	Negative
DR Congo	Kinshasa	-4.45	15.29	; dwellings and temporary settlements	CD115179A	Bats	Megaloglossus sp.	Unidentified Fruit Bat	2012-12-13	Male	NULL	oral swab	Conventional PCR	Quan et al, RdRp gene	Negative
DR Congo	Kinshasa	-4.45	15.29	; dwellings and temporary settlements	CD115180	Bats	Micropteropus pusillus	Peter's Dwarf Epauletted Fruit Bat	2012-12-13	Female	NULL	oral swab	Conventional PCR	Modified Watanabe et al, RdRp gene	Negative
DR Congo	Kinshasa	-4.45	15.29	; dwellings and temporary settlements	CD115180	Bats	Micropteropus pusillus	Peter's Dwarf Epauletted Fruit Bat	2012-12-13	Female	NULL	oral swab	Conventional PCR	Quan et al, RdRp gene	Negative
DR Congo	Kinshasa	-4.45	15.29	; dwellings and temporary settlements	CD115181	Bats	Micropteropus pusillus	Peter's Dwarf Epauletted Fruit Bat	2012-12-13	Female	NULL	oral swab	Conventional PCR	Modified Watanabe et al, RdRp gene	Negative
DR Congo	Kinshasa	-4.45	15.29	; dwellings and temporary settlements	CD115181	Bats	Micropteropus pusillus	Peter's Dwarf Epauletted Fruit Bat	2012-12-13	Female	NULL	oral swab	Conventional PCR	Quan et al, RdRp gene	Negative
DR Congo	Kinshasa	-4.45	15.29	; dwellings and temporary settlements	CD115182	Bats	Micropteropus pusillus	Peter's Dwarf Epauletted Fruit Bat	2012-12-13	Female	NULL	oral swab	Conventional PCR	Modified Watanabe et al, RdRp gene	Negative
DR Congo	Kinshasa	-4.45	15.29	; dwellings and temporary settlements	CD115182	Bats	Micropteropus pusillus	Peter's Dwarf Epauletted Fruit Bat	2012-12-13	Female	NULL	oral swab	Conventional PCR	Quan et al, RdRp gene	Negative
DR Congo	Kinshasa	-4.45	15.29	; dwellings and temporary settlements	CD115183	Bats	Micropteropus pusillus	Peter's Dwarf Epauletted Fruit Bat	2012-12-13	Male	NULL	oral swab	Conventional PCR	Modified Watanabe et al, RdRp gene	Negative
DR Congo	Kinshasa	-4.45	15.29	; dwellings and temporary settlements	CD115183	Bats	Micropteropus pusillus	Peter's Dwarf Epauletted Fruit Bat	2012-12-13	Male	NULL	oral swab	Conventional PCR	Quan et al, RdRp gene	Negative
DR Congo	Kinshasa	-4.45	15.29	; dwellings and temporary settlements	CD115184	Bats	Micropteropus pusillus	Peter's Dwarf Epauletted Fruit Bat	2012-12-13	Male	NULL	oral swab	Conventional PCR	Modified Watanabe et al, RdRp gene	Negative
DR Congo	Kinshasa	-4.45	15.29	; dwellings and temporary settlements	CD115184	Bats	Micropteropus pusillus	Peter's Dwarf Epauletted Fruit Bat	2012-12-13	Male	NULL	oral swab	Conventional PCR	Quan et al, RdRp gene	Negative
DR Congo	Kinshasa	-4.45	15.29	; dwellings and temporary settlements	CD115185	Bats	Micropteropus pusillus	Peter's Dwarf Epauletted Fruit Bat	2012-12-13	Female	NULL	oral swab	Conventional PCR	Modified Watanabe et al, RdRp gene	Negative
DR Congo	Kinshasa	-4.45	15.29	; dwellings and temporary settlements	CD115185	Bats	Micropteropus pusillus	Peter's Dwarf Epauletted Fruit Bat	2012-12-13	Female	NULL	oral swab	Conventional PCR	Quan et al, RdRp gene	Negative
DR Congo	Kinshasa	-4.45	15.29	; dwellings and temporary settlements	CD115186	Bats	Micropteropus pusillus	Peter's Dwarf Epauletted Fruit Bat	2012-12-13	Male	NULL	oral swab	Conventional PCR	Modified Watanabe et al, RdRp gene	Negative
DR Congo	Kinshasa	-4.45	15.29	; dwellings and temporary settlements	CD115186	Bats	Micropteropus pusillus	Peter's Dwarf Epauletted Fruit Bat	2012-12-13	Male	NULL	oral swab	Conventional PCR	Quan et al, RdRp gene	Negative
DR Congo	Kinshasa	-4.45	15.29	; dwellings and temporary settlements	CD115187	Bats	Micropteropus pusillus	Peter's Dwarf Epauletted Fruit Bat	2012-12-13	Male	NULL	oral swab	Conventional PCR	Modified Watanabe et al, RdRp gene	Negative
DR Congo	Kinshasa	-4.45	15.29	; dwellings and temporary settlements	CD115187	Bats	Micropteropus pusillus	Peter's Dwarf Epauletted Fruit Bat	2012-12-13	Male	NULL	oral swab	Conventional PCR	Quan et al, RdRp gene	Negative
DR Congo	Kinshasa	-4.45	15.29	; dwellings and temporary settlements	CD115188	Bats	Micropteropus pusillus	Peter's Dwarf Epauletted Fruit Bat	2012-12-13	Female	NULL	oral swab	Conventional PCR	Modified Watanabe et al, RdRp gene	Negative
DR Congo	Kinshasa	-4.45	15.29	; dwellings and temporary settlements	CD115188	Bats	Micropteropus pusillus	Peter's Dwarf Epauletted Fruit Bat	2012-12-13	Female	NULL	oral swab	Conventional PCR	Quan et al, RdRp gene	Negative
DR Congo	Kinshasa	-4.23	15.56	zoos and sanctuaries	CD115189	Bats	Epomops franqueti	Franquet's Epauletted Fruit Bat	2012-12-20	Female	NULL	oral swab	Conventional PCR	Modified Watanabe et al, RdRp gene	Negative
DR Congo	Kinshasa	-4.23	15.56	zoos and sanctuaries	CD115189	Bats	Epomops franqueti	Franquet's Epauletted Fruit Bat	2012-12-20	Female	NULL	oral swab	Conventional PCR	Quan et al, RdRp gene	Negative
DR Congo	Kinshasa	-4.23	15.56	zoos and sanctuaries	CD115190	Bats	Micropteropus pusillus	Peter's Dwarf Epauletted Fruit Bat	2012-12-20	Male	NULL	oral swab	Conventional PCR	Modified Watanabe et al, RdRp gene	Negative
DR Congo	Kinshasa	-4.23	15.56	zoos and sanctuaries	CD115190	Bats	Micropteropus pusillus	Peter's Dwarf Epauletted Fruit Bat	2012-12-20	Male	NULL	oral swab	Conventional PCR	Quan et al, RdRp gene	Negative
DR Congo	Kinshasa	-4.23	15.56	zoos and sanctuaries	CD115191	Bats	Micropteropus pusillus	Peter's Dwarf Epauletted Fruit Bat	2012-12-20	Female	NULL	oral swab	Conventional PCR	Modified Watanabe et al, RdRp gene	Negative
DR Congo	Kinshasa	-4.23	15.56	zoos and sanctuaries	CD115191	Bats	Micropteropus pusillus	Peter's Dwarf Epauletted Fruit Bat	2012-12-20	Female	NULL	oral swab	Conventional PCR	Quan et al, RdRp gene	Negative
DR Congo	Kinshasa	-4.23	15.56	zoos and sanctuaries	CD115192	Bats	Micropteropus pusillus	Peter's Dwarf Epauletted Fruit Bat	2012-12-20	Female	NULL	oral swab	Conventional PCR	Modified Watanabe et al, RdRp gene	Negative
DR Congo	Kinshasa	-4.23	15.56	zoos and sanctuaries	CD115192	Bats	Micropteropus pusillus	Peter's Dwarf Epauletted Fruit Bat	2012-12-20	Female	NULL	oral swab	Conventional PCR	Quan et al, RdRp gene	Negative
DR Congo	Kinshasa	-4.23	15.56	zoos and sanctuaries	CD115193	Bats	Micropteropus pusillus	Peter's Dwarf Epauletted Fruit Bat	2012-12-20	Male	NULL	oral swab	Conventional PCR	Modified Watanabe et al, RdRp gene	Negative
DR Congo	Kinshasa	-4.23	15.56	zoos and sanctuaries	CD115193	Bats	Micropteropus pusillus	Peter's Dwarf Epauletted Fruit Bat	2012-12-20	Male	NULL	oral swab	Conventional PCR	Quan et al, RdRp gene	Negative
DR Congo	Kinshasa	-4.23	15.56	zoos and sanctuaries	CD115194	Bats	Micropteropus pusillus	Peter's Dwarf Epauletted Fruit Bat	2012-12-20	Male	NULL	oral swab	Conventional PCR	Modified Watanabe et al, RdRp gene	Negative
DR Congo	Kinshasa	-4.23	15.56	zoos and sanctuaries	CD115194	Bats	Micropteropus pusillus	Peter's Dwarf Epauletted Fruit Bat	2012-12-20	Male	NULL	oral swab	Conventional PCR	Quan et al, RdRp gene	Negative
DR Congo	Kinshasa	-4.23	15.56	zoos and sanctuaries	CD115195	Bats	Megaloglossus sp.	Unidentified Fruit Bat	2012-12-20	Male	NULL	oral swab	Conventional PCR	Modified Watanabe et al, RdRp gene	Negative
DR Congo	Kinshasa	-4.23	15.56	zoos and sanctuaries	CD115195	Bats	Megaloglossus sp.	Unidentified Fruit Bat	2012-12-20	Male	NULL	oral swab	Conventional PCR	Quan et al, RdRp gene	Negative
DR Congo	Kinshasa	-4.23	15.56	zoos and sanctuaries	CD115196	Bats	Micropteropus pusillus	Peter's Dwarf Epauletted Fruit Bat	2012-12-20	Female	NULL	oral swab	Conventional PCR	Modified Watanabe et al, RdRp gene	Negative
DR Congo	Kinshasa	-4.23	15.56	zoos and sanctuaries	CD115196	Bats	Micropteropus pusillus	Peter's Dwarf Epauletted Fruit Bat	2012-12-20	Female	NULL	oral swab	Conventional PCR	Quan et al, RdRp gene	Negative
DR Congo	Kinshasa	-4.23	15.56	zoos and sanctuaries	CD115197	Bats	Epomops franqueti	Franquet's Epauletted Fruit Bat	2012-12-20	Female	NULL	oral swab	Conventional PCR	Modified Watanabe et al, RdRp gene	Negative
DR Congo	Kinshasa	-4.23	15.56	zoos and sanctuaries	CD115197	Bats	Epomops franqueti	Franquet's Epauletted Fruit Bat	2012-12-20	Female	NULL	oral swab	Conventional PCR	Quan et al, RdRp gene	Negative
DR Congo	Kinshasa	-4.23	15.56	zoos and sanctuaries	CD115198	Bats	Micropteropus pusillus	Peter's Dwarf Epauletted Fruit Bat	2012-12-20	Male	NULL	oral swab	Conventional PCR	Modified Watanabe et al, RdRp gene	Negative
DR Congo	Kinshasa	-4.23	15.56	zoos and sanctuaries	CD115198	Bats	Micropteropus pusillus	Peter's Dwarf Epauletted Fruit Bat	2012-12-20	Male	NULL	oral swab	Conventional PCR	Quan et al, RdRp gene	Negative
DR Congo	Kinshasa	-4.23	15.56	zoos and sanctuaries	CD115199	Bats	Micropteropus pusillus	Peter's Dwarf Epauletted Fruit Bat	2012-12-20	Female	NULL	oral swab	Conventional PCR	Modified Watanabe et al, RdRp gene	Negative
DR Congo	Kinshasa	-4.23	15.56	zoos and sanctuaries	CD115199	Bats	Micropteropus pusillus	Peter's Dwarf Epauletted Fruit Bat	2012-12-20	Female	NULL	oral swab	Conventional PCR	Quan et al, RdRp gene	Negative
DR Congo	Kinshasa	-4.23	15.56	zoos and sanctuaries	CD115200	Bats	Micropteropus pusillus	Peter's Dwarf Epauletted Fruit Bat	2012-12-20	Female	NULL	oral swab	Conventional PCR	Modified Watanabe et al, RdRp gene	Negative
DR Congo	Kinshasa	-4.23	15.56	zoos and sanctuaries	CD115200	Bats	Micropteropus pusillus	Peter's Dwarf Epauletted Fruit Bat	2012-12-20	Female	NULL	oral swab	Conventional PCR	Quan et al, RdRp gene	Negative
DR Congo	Kinshasa	-4.23	15.56	zoos and sanctuaries	CD115201A	Bats	Micropteropus pusillus	Peter's Dwarf Epauletted Fruit Bat	2012-12-20	Male	NULL	oral swab	Conventional PCR	Modified Watanabe et al, RdRp gene	Negative
DR Congo	Kinshasa	-4.23	15.56	zoos and sanctuaries	CD115201A	Bats	Micropteropus pusillus	Peter's Dwarf Epauletted Fruit Bat	2012-12-20	Male	NULL	oral swab	Conventional PCR	Quan et al, RdRp gene	Negative
DR Congo	Kinshasa	-4.23	15.56	zoos and sanctuaries	CD115202	Bats	Micropteropus pusillus	Peter's Dwarf Epauletted Fruit Bat	2012-12-20	Male	NULL	oral swab	Conventional PCR	Modified Watanabe et al, RdRp gene	Negative
DR Congo	Kinshasa	-4.23	15.56	zoos and sanctuaries	CD115202	Bats	Micropteropus pusillus	Peter's Dwarf Epauletted Fruit Bat	2012-12-20	Male	NULL	oral swab	Conventional PCR	Quan et al, RdRp gene	Negative
DR Congo	Kinshasa	-4.23	15.56	zoos and sanctuaries	CD115203	Bats	Micropteropus pusillus	Peter's Dwarf Epauletted Fruit Bat	2012-12-20	Female	NULL	oral swab	Conventional PCR	Modified Watanabe et al, RdRp gene	Negative
DR Congo	Kinshasa	-4.23	15.56	zoos and sanctuaries	CD115203	Bats	Micropteropus pusillus	Peter's Dwarf Epauletted Fruit Bat	2012-12-20	Female	NULL	oral swab	Conventional PCR	Quan et al, RdRp gene	Negative
DR Congo	Kinshasa	-4.23	15.56	zoos and sanctuaries	CD115204	Bats	Micropteropus pusillus	Peter's Dwarf Epauletted Fruit Bat	2012-12-20	Female	NULL	oral swab	Conventional PCR	Modified Watanabe et al, RdRp gene	Negative
DR Congo	Kinshasa	-4.23	15.56	zoos and sanctuaries	CD115204	Bats	Micropteropus pusillus	Peter's Dwarf Epauletted Fruit Bat	2012-12-20	Female	NULL	oral swab	Conventional PCR	Quan et al, RdRp gene	Negative
DR Congo	Kinshasa	-4.23	15.56	zoos and sanctuaries	CD115205	Bats	Micropteropus pusillus	Peter's Dwarf Epauletted Fruit Bat	2012-12-20	Female	NULL	oral swab	Conventional PCR	Modified Watanabe et al, RdRp gene	Negative
DR Congo	Kinshasa	-4.23	15.56	zoos and sanctuaries	CD115205	Bats	Micropteropus pusillus	Peter's Dwarf Epauletted Fruit Bat	2012-12-20	Female	NULL	oral swab	Conventional PCR	Quan et al, RdRp gene	Negative
DR Congo	Kinshasa	-4.23	15.56	zoos and sanctuaries	CD115206	Bats	Micropteropus pusillus	Peter's Dwarf Epauletted Fruit Bat	2012-12-20	Male	NULL	oral swab	Conventional PCR	Modified Watanabe et al, RdRp gene	Negative
DR Congo	Kinshasa	-4.23	15.56	zoos and sanctuaries	CD115206	Bats	Micropteropus pusillus	Peter's Dwarf Epauletted Fruit Bat	2012-12-20	Male	NULL	oral swab	Conventional PCR	Quan et al, RdRp gene	Negative
DR Congo	Kinshasa	-4.23	15.56	zoos and sanctuaries	CD115207	Bats	Scotophilus sp.	Unidentified Vesper Bat	2012-12-20	Male	NULL	oral swab	Conventional PCR	Modified Watanabe et al, RdRp gene	Negative
DR Congo	Kinshasa	-4.23	15.56	zoos and sanctuaries	CD115207	Bats	Scotophilus sp.	Unidentified Vesper Bat	2012-12-20	Male	NULL	oral swab	Conventional PCR	Quan et al, RdRp gene	Negative
DR Congo	Kinshasa	-4.23	15.56	zoos and sanctuaries	CD115208	Bats	Scotophilus sp.	Unidentified Vesper Bat	2012-12-20	Male	NULL	oral swab	Conventional PCR	Modified Watanabe et al, RdRp gene	Negative
DR Congo	Kinshasa	-4.23	15.56	zoos and sanctuaries	CD115208	Bats	Scotophilus sp.	Unidentified Vesper Bat	2012-12-20	Male	NULL	oral swab	Conventional PCR	Quan et al, RdRp gene	Negative
DR Congo	Kinshasa Province	-4.1	15.52	dwellings and temporary settlements	CD115209	Bats	Epomops franqueti	Franquet's Epauletted Fruit Bat	2012-12-27	Male	NULL	oral swab	Conventional PCR	Modified Watanabe et al, RdRp gene	Negative
DR Congo	Kinshasa Province	-4.1	15.52	dwellings and temporary settlements	CD115209	Bats	Epomops franqueti	Franquet's Epauletted Fruit Bat	2012-12-27	Male	NULL	oral swab	Conventional PCR	Quan et al, RdRp gene	Negative
DR Congo	Kinshasa Province	-4.1	15.52	dwellings and temporary settlements	CD115210	Bats	Epomops franqueti	Franquet's Epauletted Fruit Bat	2012-12-27	Male	NULL	oral swab	Conventional PCR	Modified Watanabe et al, RdRp gene	Negative
DR Congo	Kinshasa Province	-4.1	15.52	dwellings and temporary settlements	CD115210	Bats	Epomops franqueti	Franquet's Epauletted Fruit Bat	2012-12-27	Male	NULL	oral swab	Conventional PCR	Quan et al, RdRp gene	Negative
DR Congo	Kinshasa Province	-4.1	15.52	dwellings and temporary settlements	CD115211	Bats	Micropteropus pusillus	Peter's Dwarf Epauletted Fruit Bat	2012-12-27	Male	NULL	oral swab	Conventional PCR	Modified Watanabe et al, RdRp gene	Negative
DR Congo	Kinshasa Province	-4.1	15.52	dwellings and temporary settlements	CD115211	Bats	Micropteropus pusillus	Peter's Dwarf Epauletted Fruit Bat	2012-12-27	Male	NULL	oral swab	Conventional PCR	Quan et al, RdRp gene	Negative
DR Congo	Kinshasa Province	-4.1	15.52	dwellings and temporary settlements	CD115212	Bats	Micropteropus pusillus	Peter's Dwarf Epauletted Fruit Bat	2012-12-27	Male	NULL	oral swab	Conventional PCR	Modified Watanabe et al, RdRp gene	Negative
DR Congo	Kinshasa Province	-4.1	15.52	dwellings and temporary settlements	CD115212	Bats	Micropteropus pusillus	Peter's Dwarf Epauletted Fruit Bat	2012-12-27	Male	NULL	oral swab	Conventional PCR	Quan et al, RdRp gene	Negative
DR Congo	Kinshasa Province	-4.1	15.52	dwellings and temporary settlements	CD115213	Bats	Micropteropus pusillus	Peter's Dwarf Epauletted Fruit Bat	2012-12-27	Male	NULL	oral swab	Conventional PCR	Modified Watanabe et al, RdRp gene	Negative
DR Congo	Kinshasa Province	-4.1	15.52	dwellings and temporary settlements	CD115213	Bats	Micropteropus pusillus	Peter's Dwarf Epauletted Fruit Bat	2012-12-27	Male	NULL	oral swab	Conventional PCR	Quan et al, RdRp gene	Negative
DR Congo	Kinshasa Province	-4.1	15.52	dwellings and temporary settlements	CD115214	Bats	Micropteropus pusillus	Peter's Dwarf Epauletted Fruit Bat	2012-12-27	Male	NULL	oral swab	Conventional PCR	Modified Watanabe et al, RdRp gene	Negative
DR Congo	Kinshasa Province	-4.1	15.52	dwellings and temporary settlements	CD115214	Bats	Micropteropus pusillus	Peter's Dwarf Epauletted Fruit Bat	2012-12-27	Male	NULL	oral swab	Conventional PCR	Quan et al, RdRp gene	Negative
DR Congo	Kinshasa Province	-4.1	15.52	dwellings and temporary settlements	CD115215	Bats	Micropteropus pusillus	Peter's Dwarf Epauletted Fruit Bat	2012-12-27	Male	NULL	oral swab	Conventional PCR	Modified Watanabe et al, RdRp gene	Negative
DR Congo	Kinshasa Province	-4.1	15.52	dwellings and temporary settlements	CD115215	Bats	Micropteropus pusillus	Peter's Dwarf Epauletted Fruit Bat	2012-12-27	Male	NULL	oral swab	Conventional PCR	Quan et al, RdRp gene	Negative
DR Congo	Kinshasa Province	-4.1	15.52	dwellings and temporary settlements	CD115216	Bats	Micropteropus pusillus	Peter's Dwarf Epauletted Fruit Bat	2012-12-27	Female	NULL	oral swab	Conventional PCR	Modified Watanabe et al, RdRp gene	Negative
DR Congo	Kinshasa Province	-4.1	15.52	dwellings and temporary settlements	CD115216	Bats	Micropteropus pusillus	Peter's Dwarf Epauletted Fruit Bat	2012-12-27	Female	NULL	oral swab	Conventional PCR	Quan et al, RdRp gene	Negative
DR Congo	Kinshasa Province	-4.1	15.52	dwellings and temporary settlements	CD115217	Bats	Micropteropus pusillus	Peter's Dwarf Epauletted Fruit Bat	2012-12-27	Male	NULL	oral swab	Conventional PCR	Modified Watanabe et al, RdRp gene	Negative
DR Congo	Kinshasa Province	-4.1	15.52	dwellings and temporary settlements	CD115217	Bats	Micropteropus pusillus	Peter's Dwarf Epauletted Fruit Bat	2012-12-27	Male	NULL	oral swab	Conventional PCR	Quan et al, RdRp gene	Negative
DR Congo	Kinshasa Province	-4.1	15.52	dwellings and temporary settlements	CD115218	Bats	Micropteropus pusillus	Peter's Dwarf Epauletted Fruit Bat	2012-12-27	Male	NULL	oral swab	Conventional PCR	Modified Watanabe et al, RdRp gene	Negative
DR Congo	Kinshasa Province	-4.1	15.52	dwellings and temporary settlements	CD115218	Bats	Micropteropus pusillus	Peter's Dwarf Epauletted Fruit Bat	2012-12-27	Male	NULL	oral swab	Conventional PCR	Quan et al, RdRp gene	Negative
DR Congo	Kinshasa Province	-4.1	15.52	dwellings and temporary settlements	CD115219	Bats	Micropteropus pusillus	Peter's Dwarf Epauletted Fruit Bat	2012-12-27	Female	NULL	oral swab	Conventional PCR	Modified Watanabe et al, RdRp gene	Negative
DR Congo	Kinshasa Province	-4.1	15.52	dwellings and temporary settlements	CD115219	Bats	Micropteropus pusillus	Peter's Dwarf Epauletted Fruit Bat	2012-12-27	Female	NULL	oral swab	Conventional PCR	Quan et al, RdRp gene	Negative
DR Congo	Kinshasa Province	-4.1	15.52	dwellings and temporary settlements	CD115220	Bats	Micropteropus pusillus	Peter's Dwarf Epauletted Fruit Bat	2012-12-27	Female	NULL	oral swab	Conventional PCR	Modified Watanabe et al, RdRp gene	Negative
DR Congo	Kinshasa Province	-4.1	15.52	dwellings and temporary settlements	CD115220	Bats	Micropteropus pusillus	Peter's Dwarf Epauletted Fruit Bat	2012-12-27	Female	NULL	oral swab	Conventional PCR	Quan et al, RdRp gene	Negative
DR Congo	Kinshasa Province	-4.1	15.52	dwellings and temporary settlements	CD115221	Bats	Micropteropus pusillus	Peter's Dwarf Epauletted Fruit Bat	2012-12-27	Male	NULL	oral swab	Conventional PCR	Modified Watanabe et al, RdRp gene	Negative
DR Congo	Kinshasa Province	-4.1	15.52	dwellings and temporary settlements	CD115221	Bats	Micropteropus pusillus	Peter's Dwarf Epauletted Fruit Bat	2012-12-27	Male	NULL	oral swab	Conventional PCR	Quan et al, RdRp gene	Negative
DR Congo	Kinshasa Province	-4.1	15.52	dwellings and temporary settlements	CD115222	Bats	Micropteropus pusillus	Peter's Dwarf Epauletted Fruit Bat	2012-12-27	Male	NULL	oral swab	Conventional PCR	Modified Watanabe et al, RdRp gene	Positive
DR Congo	Kinshasa Province	-4.1	15.52	dwellings and temporary settlements	CD115222	Bats	Micropteropus pusillus	Peter's Dwarf Epauletted Fruit Bat	2012-12-27	Male	NULL	oral swab	Conventional PCR	Quan et al, RdRp gene	Negative
DR Congo	Kinshasa Province	-4.1	15.52	dwellings and temporary settlements	CD115223	Bats	Micropteropus pusillus	Peter's Dwarf Epauletted Fruit Bat	2012-12-27	Male	NULL	oral swab	Conventional PCR	Modified Watanabe et al, RdRp gene	Negative
DR Congo	Kinshasa Province	-4.1	15.52	dwellings and temporary settlements	CD115223	Bats	Micropteropus pusillus	Peter's Dwarf Epauletted Fruit Bat	2012-12-27	Male	NULL	oral swab	Conventional PCR	Quan et al, RdRp gene	Negative
DR Congo	Kinshasa Province	-4.1	15.52	dwellings and temporary settlements	CD115224	Bats	Micropteropus pusillus	Peter's Dwarf Epauletted Fruit Bat	2012-12-27	Female	NULL	oral swab	Conventional PCR	Modified Watanabe et al, RdRp gene	Negative
DR Congo	Kinshasa Province	-4.1	15.52	dwellings and temporary settlements	CD115224	Bats	Micropteropus pusillus	Peter's Dwarf Epauletted Fruit Bat	2012-12-27	Female	NULL	oral swab	Conventional PCR	Quan et al, RdRp gene	Negative
DR Congo	Kinshasa Province	-4.1	15.52	dwellings and temporary settlements	CD115225	Bats	Micropteropus pusillus	Peter's Dwarf Epauletted Fruit Bat	2012-12-27	Female	NULL	oral swab	Conventional PCR	Modified Watanabe et al, RdRp gene	Negative
DR Congo	Kinshasa Province	-4.1	15.52	dwellings and temporary settlements	CD115225	Bats	Micropteropus pusillus	Peter's Dwarf Epauletted Fruit Bat	2012-12-27	Female	NULL	oral swab	Conventional PCR	Quan et al, RdRp gene	Negative
DR Congo	Kinshasa Province	-4.1	15.52	dwellings and temporary settlements	CD115226	Bats	Micropteropus pusillus	Peter's Dwarf Epauletted Fruit Bat	2012-12-27	Male	NULL	oral swab	Conventional PCR	Modified Watanabe et al, RdRp gene	Negative
DR Congo	Kinshasa Province	-4.1	15.52	dwellings and temporary settlements	CD115226	Bats	Micropteropus pusillus	Peter's Dwarf Epauletted Fruit Bat	2012-12-27	Male	NULL	oral swab	Conventional PCR	Quan et al, RdRp gene	Negative
DR Congo	Kinshasa Province	-4.1	15.52	dwellings and temporary settlements	CD115227	Bats	Micropteropus pusillus	Peter's Dwarf Epauletted Fruit Bat	2012-12-27	Female	NULL	oral swab	Conventional PCR	Modified Watanabe et al, RdRp gene	Negative
DR Congo	Kinshasa Province	-4.1	15.52	dwellings and temporary settlements	CD115227	Bats	Micropteropus pusillus	Peter's Dwarf Epauletted Fruit Bat	2012-12-27	Female	NULL	oral swab	Conventional PCR	Quan et al, RdRp gene	Negative
DR Congo	Kinshasa Province	-4.1	15.52	dwellings and temporary settlements	CD115228	Bats	Micropteropus pusillus	Peter's Dwarf Epauletted Fruit Bat	2012-12-27	Female	NULL	oral swab	Conventional PCR	Modified Watanabe et al, RdRp gene	Negative
DR Congo	Kinshasa Province	-4.1	15.52	dwellings and temporary settlements	CD115228	Bats	Micropteropus pusillus	Peter's Dwarf Epauletted Fruit Bat	2012-12-27	Female	NULL	oral swab	Conventional PCR	Quan et al, RdRp gene	Negative
DR Congo	Kinshasa Province	-4.1	15.52	dwellings and temporary settlements	CD115229	Bats	Micropteropus pusillus	Peter's Dwarf Epauletted Fruit Bat	2012-12-27	Female	NULL	oral swab	Conventional PCR	Modified Watanabe et al, RdRp gene	Negative
DR Congo	Kinshasa Province	-4.1	15.52	dwellings and temporary settlements	CD115229	Bats	Micropteropus pusillus	Peter's Dwarf Epauletted Fruit Bat	2012-12-27	Female	NULL	oral swab	Conventional PCR	Quan et al, RdRp gene	Negative
DR Congo	Province Oriental	-2.79	27.61	hunted	CD115400	Non-human Primates	Cercopithecus ascanius	Red Tailed Monkey	2012-10-01	NULL	NULL	oral swab	Conventional Rt-PCR	Quan et al, RdRp gene	Negative
DR Congo	Province Oriental	-2.79	27.61	hunted	CD115401	Non-human Primates	Cercopithecus nictitans	Putty-Nosed Monkey	2012-10-01	NULL	NULL	oral swab	Conventional Rt-PCR	Quan et al, RdRp gene	Negative
DR Congo	Province Oriental	-2.79	27.61	hunted	CD115402	Non-human Primates	Cercopithecus ascanius	Red Tailed Monkey	2012-10-01	NULL	NULL	oral swab	Conventional Rt-PCR	Quan et al, RdRp gene	Negative
DR Congo	Province Oriental	-2.79	27.61	hunted	CD115403	Rodents & Shrews	Cricetomys sp.	Unidentifed Rat	2012-10-01	Female	NULL	oral swab	Conventional Rt-PCR	Quan et al, RdRp gene	Negative
DR Congo	Province Oriental	-2.79	27.61	hunted	CD115407	Non-human Primates	Cercopithecus ascanius	Red Tailed Monkey	2012-10-01	NULL	NULL	oral swab	Conventional Rt-PCR	Quan et al, RdRp gene	Negative
DR Congo	Province Oriental	-2.79	27.61	hunted	CD115409	Bats	Hypsignathus monstrosus	Hammer-Headed Fruit Bat	2012-10-01	Female	NULL	oral swab	Conventional Rt-PCR	Quan et al, RdRp gene	Negative
DR Congo	Province Oriental	-2.79	27.61	hunted	CD115410	Rodents & Shrews	Rodentia	Unidentified Rodent	2012-10-01	NULL	NULL	oral swab	Conventional Rt-PCR	Quan et al, RdRp gene	Negative
DR Congo	Kinshasa Province	-4.39	15.45	zoos and sanctuaries	CD115412	Rodents & Shrews	Rattus rattus	Black Rat	2012-11-13	Female	NULL	spleen	Conventional PCR	Modified Watanabe et al, RdRp gene	Negative
DR Congo	Kinshasa Province	-4.39	15.45	zoos and sanctuaries	CD115412	Rodents & Shrews	Rattus rattus	Black Rat	2012-11-13	Female	NULL	spleen	Conventional PCR	Quan et al, RdRp gene	Negative
DR Congo	Kinshasa Province	-4.33	15.33	large market	CD115413	Non-human Primates	Allenopithecus nigroviridis	Allen's Swamp Monkey	2012-11-12	Female	NULL	oral swab	Conventional Rt-PCR	Quan et al, RdRp gene	Negative
DR Congo	Kinshasa Province	-4.33	15.33	large market	CD115414	Non-human Primates	Cercocebus chrysogaster	Golden-Bellied Mangabey	2012-11-12	Male	NULL	oral swab	Conventional Rt-PCR	Quan et al, RdRp gene	Negative
DR Congo	Kinshasa Province	-4.33	15.33	large market	CD115415	Non-human Primates	Allenopithecus nigroviridis	Allen's Swamp Monkey	2012-11-12	Male	NULL	oral swab	Conventional Rt-PCR	Quan et al, RdRp gene	Negative
DR Congo	Kinshasa Province	-4.33	15.33	large market	CD115416	Non-human Primates	Cercocebus chrysogaster	Golden-Bellied Mangabey	2012-11-12	Male	NULL	oral swab	Conventional Rt-PCR	Quan et al, RdRp gene	Negative
DR Congo	Kinshasa Province	-4.33	15.33	large market	CD115417	Non-human Primates	Cercopithecus ascanius	Red Tailed Monkey	2012-11-12	Male	NULL	oral swab	Conventional Rt-PCR	Quan et al, RdRp gene	Negative
DR Congo	Kinshasa Province	-4.33	15.33	large market	CD115418	Non-human Primates	Lophocebus aterrimus	Black Mangabey	2012-11-12	Male	NULL	oral swab	Conventional Rt-PCR	Quan et al, RdRp gene	Negative
DR Congo	Kinshasa Province	-4.33	15.33	large market	CD115419	Non-human Primates	Cercopithecus ascanius	Red Tailed Monkey	2012-11-12	Female	NULL	oral swab	Conventional Rt-PCR	Quan et al, RdRp gene	Negative
DR Congo	Kinshasa Province	-4.1	15.52	dwellings and temporary settlements	CD115420	Non-human Primates	Cercopithecus mona	Mona Monkey	2012-11-22	Male	NULL	oral swab	Conventional Rt-PCR	Quan et al, RdRp gene	Negative
DR Congo	Kinshasa	-4.45	15.29	; dwellings and temporary settlements	CD115421	Rodents & Shrews	Rodentia	Unidentified Rodent	2012-12-13	Female	NULL	oral swab	Conventional PCR	Quan et al, RdRp gene	Negative
DR Congo	Kinshasa	-4.23	15.56	zoos and sanctuaries	CD115423	Rodents & Shrews	Rodentia	Unidentified Rodent	2012-12-20	Male	NULL	oral swab	Conventional PCR	Quan et al, RdRp gene	Negative
DR Congo	Kinshasa Province	-4.06	15.55	dwellings and temporary settlements	CD115424	Non-human Primates	Erythrocebus patas	Patas Monkey	2012-12-27	Female	NULL	oral swab	Conventional Rt-PCR	Quan et al, RdRp gene	Negative
DR Congo	Kinshasa Province	-4.06	15.55	dwellings and temporary settlements	CD115425	Non-human Primates	Cercopithecus neglectus	De Brazza's Monkey	2012-12-27	Male	NULL	oral swab	Conventional Rt-PCR	Quan et al, RdRp gene	Negative
DR Congo	Kinshasa Province	-4.06	15.55	dwellings and temporary settlements	CD115426	Non-human Primates	Cercopithecus ascanius	Red Tailed Monkey	2012-12-27	Male	NULL	oral swab	Conventional Rt-PCR	Quan et al, RdRp gene	Negative
DR Congo	Kinshasa Province	-4.06	15.55	dwellings and temporary settlements	CD115427	Non-human Primates	Cercopithecus ascanius	Red Tailed Monkey	2012-12-27	Male	NULL	oral swab	Conventional Rt-PCR	Quan et al, RdRp gene	Negative
DR Congo	Kinshasa Province	-4.06	15.55	dwellings and temporary settlements	CD115428	Non-human Primates	Cercopithecus wolfi	Wolf's Monkey	2012-12-27	Male	NULL	oral swab	Conventional Rt-PCR	Quan et al, RdRp gene	Negative
DR Congo	Kinshasa Province	-4.06	15.55	dwellings and temporary settlements	CD115429	Non-human Primates	Lophocebus aterrimus	Black Mangabey	2012-12-27	Female	NULL	oral swab	Conventional Rt-PCR	Quan et al, RdRp gene	Negative
DR Congo	Kinshasa Province	-4.06	15.55	dwellings and temporary settlements	CD115430	Non-human Primates	Allenopithecus nigroviridis	Allen's Swamp Monkey	2012-12-27	Female	NULL	oral swab	Conventional Rt-PCR	Quan et al, RdRp gene	Negative
DR Congo	Kinshasa Province	-4.06	15.55	dwellings and temporary settlements	CD115431	Non-human Primates	Cercopithecus ascanius	Red Tailed Monkey	2012-12-27	Female	NULL	oral swab	Conventional Rt-PCR	Quan et al, RdRp gene	Negative
DR Congo	Kinshasa Province	-4.06	15.55	dwellings and temporary settlements	CD115432	Non-human Primates	Cercopithecus ascanius	Red Tailed Monkey	2012-12-27	Male	NULL	oral swab	Conventional Rt-PCR	Quan et al, RdRp gene	Negative
DR Congo	Kinshasa Province	-4.33	15.33	large market	CD115433	Non-human Primates	Allenopithecus nigroviridis	Allen's Swamp Monkey	2013-01-21	Male	NULL	rectal swab	Conventional Rt-PCR	Quan et al, RdRp gene	Negative
DR Congo	Kinshasa Province	-4.33	15.33	large market	CD115434	Non-human Primates	Lophocebus aterrimus	Black Mangabey	2013-01-21	Male	NULL	rectal swab	Conventional Rt-PCR	Quan et al, RdRp gene	Negative
DR Congo	Kinshasa Province	-4.33	15.33	large market	CD115435	Non-human Primates	Cercopithecus ascanius	Red Tailed Monkey	2013-01-21	Female	NULL	rectal swab	Conventional Rt-PCR	Quan et al, RdRp gene	Negative
DR Congo	Kinshasa Province	-4.33	15.33	large market	CD115436	Non-human Primates	Allenopithecus nigroviridis	Allen's Swamp Monkey	2013-01-21	Female	NULL	rectal swab	Conventional Rt-PCR	Quan et al, RdRp gene	Negative
DR Congo	Kinshasa Province	-4.33	15.33	large market	CD115437	Non-human Primates	Cercopithecus wolfi	Wolf's Monkey	2013-01-21	Male	NULL	rectal swab	Conventional Rt-PCR	Quan et al, RdRp gene	Negative
DR Congo	Kinshasa Province	-4.33	15.33	large market	CD115438	Non-human Primates	Cercopithecus wolfi	Wolf's Monkey	2013-01-21	Male	NULL	rectal swab	Conventional Rt-PCR	Quan et al, RdRp gene	Negative
DR Congo	Kinshasa Province	-4.33	15.33	large market	CD115439	Non-human Primates	Cercopithecus ascanius	Red Tailed Monkey	2013-01-21	Female	NULL	rectal swab	Conventional Rt-PCR	Quan et al, RdRp gene	Negative
DR Congo	Kinshasa Province	-4.36	15.19	zoos and sanctuaries	CD115440	Rodents & Shrews	Rattus rattus	Black Rat	2013-01-31	Female	NULL	spleen	Conventional PCR	Quan et al, RdRp gene	Negative
DR Congo	Kinshasa Province	-4.49	15.27	zoos and sanctuaries	CD115441	Rodents & Shrews	Rattus rattus	Black Rat	2013-01-16	Female	NULL	spleen	Conventional PCR	Quan et al, RdRp gene	Negative
DR Congo	Kinshasa Province	-4.49	15.27	zoos and sanctuaries	CD115442	Rodents & Shrews	Rattus rattus	Black Rat	2013-01-16	Male	NULL	rectal swab	Conventional PCR	Quan et al, RdRp gene	Negative
DR Congo	Bas-Congo	-5.54	13.27	hunted	CD115447	Rodents & Shrews	Thryonomys sp.	Unidentified Rat	2013-02-16	Female	NULL	liver	Conventional PCR	Quan et al, RdRp gene	Negative
DR Congo	Bas-Congo	-5.54	13.27	hunted	CD115449	Rodents & Shrews	Thryonomys sp.	Unidentified Rat	2013-02-16	Female	NULL	spleen	Conventional PCR	Quan et al, RdRp gene	Negative
DR Congo	Bas-Congo	-5.54	13.27	hunted	CD115450	Rodents & Shrews	Thryonomys sp.	Unidentified Rat	2013-02-16	Female	NULL	spleen	Conventional PCR	Quan et al, RdRp gene	Negative
DR Congo	Kasai Oriental	-3.46	22.44	hunted	CD115451	Rodents & Shrews	Lemniscomys sp.	Unidentified Mouse	2012-09-29	Male	NULL	oral swab	Conventional PCR	Quan et al, RdRp gene	Negative
DR Congo	Kasai Oriental	-3.46	22.44	hunted	CD115452	Rodents & Shrews	Rodentia	Unidentified Rodent	2012-09-29	Male	NULL	oral swab	Conventional PCR	Quan et al, RdRp gene	Negative
DR Congo	Kasai Oriental	-3.46	22.44	hunted	CD115453	Rodents & Shrews	Rodentia	Unidentified Rodent	2012-09-29	Male	NULL	oral swab	Conventional PCR	Quan et al, RdRp gene	Negative
DR Congo	Kasai Oriental	-3.46	22.44	hunted	CD115454	Rodents & Shrews	Rodentia	Unidentified Rodent	2012-09-29	Male	NULL	oral swab	Conventional PCR	Quan et al, RdRp gene	Negative
DR Congo	Bas-Congo	-5.54	13.27	hunted	CD115462	Rodents & Shrews	Thryonomys sp.	Unidentified Rat	2013-02-16	Male	NULL	spleen	Conventional PCR	Quan et al, RdRp gene	Negative
DR Congo	Bas-Congo	-5.54	13.27	hunted	CD115463	Rodents & Shrews	Thryonomys sp.	Unidentified Rat	2013-02-16	Male	NULL	spleen	Conventional PCR	Quan et al, RdRp gene	Negative
DR Congo	Bas-Congo	-5.54	13.27	hunted	CD115464	Rodents & Shrews	Thryonomys sp.	Unidentified Rat	2013-02-16	Female	NULL	liver	Conventional PCR	Quan et al, RdRp gene	Negative
DR Congo	Bas-Congo	-5.54	13.27	hunted	CD115465	Rodents & Shrews	Hystrix africaeaustralis	South African Porcupine	2013-02-16	Male	NULL	liver	Conventional PCR	Quan et al, RdRp gene	Negative
DR Congo	Bas-Congo	-5.54	13.27	hunted	CD115466	Rodents & Shrews	Thryonomys sp.	Unidentified Rat	2013-02-16	Male	NULL	spleen	Conventional PCR	Quan et al, RdRp gene	Negative
DR Congo	Bas-Congo	-5.54	13.27	hunted	CD115467	Rodents & Shrews	Hystrix africaeaustralis	South African Porcupine	2013-02-16	Female	NULL	liver	Conventional PCR	Quan et al, RdRp gene	Negative
DR Congo	Bas-Congo	-5.54	13.27	hunted	CD115468	Rodents & Shrews	Thryonomys sp.	Unidentified Rat	2013-02-16	NULL	NULL	spleen	Conventional PCR	Quan et al, RdRp gene	Negative
DR Congo	Bas-Congo	-5.54	13.27	hunted	CD115469	Rodents & Shrews	Thryonomys sp.	Unidentified Rat	2013-02-16	Female	NULL	spleen	Conventional PCR	Quan et al, RdRp gene	Negative
DR Congo	Bas-Congo	-5.54	13.27	hunted	CD115470	Rodents & Shrews	Thryonomys sp.	Unidentified Rat	2013-02-16	Female	NULL	liver	Conventional PCR	Quan et al, RdRp gene	Negative
DR Congo	Bas-Congo	-5.54	13.27	hunted	CD115471	Rodents & Shrews	Thryonomys sp.	Unidentified Rat	2013-02-16	Female	NULL	spleen	Conventional PCR	Quan et al, RdRp gene	Negative
DR Congo	Bas-Congo	-5.54	13.27	hunted	CD115472	Rodents & Shrews	Thryonomys sp.	Unidentified Rat	2013-02-16	Female	NULL	spleen	Conventional PCR	Quan et al, RdRp gene	Negative
DR Congo	Bas-Congo	-5.54	13.27	hunted	CD115473	Rodents & Shrews	Thryonomys sp.	Unidentified Rat	2013-02-16	NULL	NULL	liver	Conventional PCR	Quan et al, RdRp gene	Negative
DR Congo	Bas-Congo	-5.54	13.27	hunted	CD115474	Rodents & Shrews	Rodentia	Unidentified Rodent	2013-02-16	Male	NULL	spleen	Conventional PCR	Quan et al, RdRp gene	Negative
DR Congo	Bas-Congo	-5.54	13.27	hunted	CD115475	Rodents & Shrews	Thryonomys sp.	Unidentified Rat	2013-02-16	NULL	NULL	spleen	Conventional PCR	Quan et al, RdRp gene	Negative
DR Congo	Bas-Congo	-5.54	13.27	hunted	CD115476	Rodents & Shrews	Rodentia	Unidentified Rodent	2013-02-16	Male	NULL	rectal swab	Conventional PCR	Quan et al, RdRp gene	Negative
DR Congo	Bas-Congo	-5.14	15.07	zoos and sanctuaries	CD115477	Rodents & Shrews	Rodentia	Unidentified Rodent	2013-02-24	Female	NULL	spleen	Conventional PCR	Quan et al, RdRp gene	Negative
DR Congo	Bas-Congo	-5.14	15.07	zoos and sanctuaries	CD115478	Rodents & Shrews	Rodentia	Unidentified Rodent	2013-02-24	Male	NULL	spleen	Conventional PCR	Quan et al, RdRp gene	Negative
DR Congo	Bas-Congo	-5.14	15.07	zoos and sanctuaries	CD115479	Rodents & Shrews	Rodentia	Unidentified Rodent	2013-02-24	Male	NULL	spleen	Conventional PCR	Quan et al, RdRp gene	Negative
DR Congo	Bas-Congo	-5.14	15.07	zoos and sanctuaries	CD115480	Rodents & Shrews	Rodentia	Unidentified Rodent	2013-02-24	Male	NULL	spleen	Conventional PCR	Quan et al, RdRp gene	Negative
DR Congo	Bas-Congo	-5.14	15.07	zoos and sanctuaries	CD115481	Rodents & Shrews	Rodentia	Unidentified Rodent	2013-02-24	Female	NULL	spleen	Conventional PCR	Quan et al, RdRp gene	Negative
DR Congo	Bas-Congo	-5.14	15.07	zoos and sanctuaries	CD115482	Rodents & Shrews	Rodentia	Unidentified Rodent	2013-02-24	Female	NULL	spleen	Conventional PCR	Quan et al, RdRp gene	Negative
DR Congo	Bas-Congo	-5.14	15.07	zoos and sanctuaries	CD115483	Rodents & Shrews	Rodentia	Unidentified Rodent	2013-02-24	Female	NULL	spleen	Conventional PCR	Quan et al, RdRp gene	Negative
DR Congo	Bas-Congo	-5.14	15.07	zoos and sanctuaries	CD115484	Rodents & Shrews	Rodentia	Unidentified Rodent	2013-02-24	Male	NULL	spleen	Conventional PCR	Quan et al, RdRp gene	Negative
DR Congo	Bas-Congo	-5.14	15.07	zoos and sanctuaries	CD115485	Rodents & Shrews	Rodentia	Unidentified Rodent	2013-02-24	Male	NULL	spleen	Conventional PCR	Quan et al, RdRp gene	Negative
DR Congo	Bas-Congo	-5.14	15.07	zoos and sanctuaries	CD115486	Rodents & Shrews	Rodentia	Unidentified Rodent	2013-02-24	Male	NULL	spleen	Conventional PCR	Quan et al, RdRp gene	Negative
DR Congo	Bas-Congo	-5.14	15.07	zoos and sanctuaries	CD115487	Rodents & Shrews	Rodentia	Unidentified Rodent	2013-02-24	Female	NULL	spleen	Conventional PCR	Quan et al, RdRp gene	Negative
DR Congo	Bas-Congo	-5.14	15.07	zoos and sanctuaries	CD115488	Rodents & Shrews	Rodentia	Unidentified Rodent	2013-02-24	Male	NULL	liver	Conventional PCR	Quan et al, RdRp gene	Negative
DR Congo	Bas-Congo	-5.14	15.07	zoos and sanctuaries	CD115489	Rodents & Shrews	Rodentia	Unidentified Rodent	2013-02-24	Male	NULL	liver	Conventional PCR	Quan et al, RdRp gene	Negative
DR Congo	Bas-Congo	-5.14	15.07	zoos and sanctuaries	CD115490	Rodents & Shrews	Rodentia	Unidentified Rodent	2013-02-24	Male	NULL	spleen	Conventional PCR	Quan et al, RdRp gene	Negative
DR Congo	Bas-Congo	-5.14	15.07	zoos and sanctuaries	CD115491	Rodents & Shrews	Rodentia	Unidentified Rodent	2013-02-24	Male	NULL	spleen	Conventional PCR	Quan et al, RdRp gene	Negative
DR Congo	Equateur	0.03	18.27	extractive industry; dwellings and temporary settlements	CD115493	Non-human Primates	Cercopithecus ascanius	Red Tailed Monkey	2013-03-04	Male	adult (reproductive age)	liver	Conventional PCR	Quan et al, RdRp gene	Negative
DR Congo	Equateur	0.03	18.27	extractive industry; dwellings and temporary settlements	CD115494	Non-human Primates	Allenopithecus nigroviridis	Allen's Swamp Monkey	2013-03-04	Male	adult (reproductive age)	spleen	Conventional PCR	Quan et al, RdRp gene	Negative
DR Congo	Equateur	0.03	18.27	extractive industry; dwellings and temporary settlements	CD115495	Rodents & Shrews	Rodentia	Unidentified Rodent	2013-03-04	Female	adult (reproductive age)	rectal swab	Conventional PCR	Quan et al, RdRp gene	Negative
DR Congo	Equateur	0.03	18.27	extractive industry; dwellings and temporary settlements	CD115496	Rodents & Shrews	Rodentia	Unidentified Rodent	2013-03-04	Male	adult (reproductive age)	rectal swab	Conventional PCR	Quan et al, RdRp gene	Negative
DR Congo	Equateur	0.03	18.27	extractive industry; dwellings and temporary settlements	CD115497	Rodents & Shrews	Rodentia	Unidentified Rodent	2013-03-04	Male	adult (reproductive age)	rectal swab	Conventional PCR	Quan et al, RdRp gene	Negative
DR Congo	Equateur	0.03	18.27	extractive industry; dwellings and temporary settlements	CD115498	Rodents & Shrews	Rodentia	Unidentified Rodent	2013-03-04	Male	adult (reproductive age)	liver	Conventional PCR	Quan et al, RdRp gene	Negative
DR Congo	Equateur	0.03	18.27	extractive industry; dwellings and temporary settlements	CD115499	Rodents & Shrews	Rodentia	Unidentified Rodent	2013-03-04	Female	adult (reproductive age)	rectal swab	Conventional PCR	Quan et al, RdRp gene	Negative
DR Congo	Equateur	0.03	18.27	extractive industry; dwellings and temporary settlements	CD115500	Rodents & Shrews	Rodentia	Unidentified Rodent	2013-03-04	Male	adult (reproductive age)	rectal swab	Conventional PCR	Quan et al, RdRp gene	Negative
DR Congo	Equateur	0.03	18.27	extractive industry; dwellings and temporary settlements	CD115501	Rodents & Shrews	Rodentia	Unidentified Rodent	2013-03-04	Male	adult (reproductive age)	rectal swab	Conventional PCR	Quan et al, RdRp gene	Negative
DR Congo	Equateur	0.03	18.27	extractive industry; dwellings and temporary settlements	CD115502	Rodents & Shrews	Rodentia	Unidentified Rodent	2013-03-04	Female	adult (reproductive age)	spleen	Conventional PCR	Quan et al, RdRp gene	Negative
DR Congo	Equateur	0.03	18.27	extractive industry; dwellings and temporary settlements	CD115503	Rodents & Shrews	Rodentia	Unidentified Rodent	2013-03-04	Male	adult (reproductive age)	rectal swab	Conventional PCR	Quan et al, RdRp gene	Negative
DR Congo	Equateur	0.03	18.27	extractive industry; dwellings and temporary settlements	CD115503	Rodents & Shrews	Rodentia	Unidentified Rodent	2013-03-04	Male	adult (reproductive age)	spleen	Conventional PCR	Quan et al, RdRp gene	Negative
DR Congo	Equateur	0.03	18.27	extractive industry; dwellings and temporary settlements	CD115504	Rodents & Shrews	Rodentia	Unidentified Rodent	2013-03-04	Male	adult (reproductive age)	rectal swab	Conventional PCR	Quan et al, RdRp gene	Negative
DR Congo	Equateur	0.03	18.27	extractive industry; dwellings and temporary settlements	CD115505	Rodents & Shrews	Rodentia	Unidentified Rodent	2013-03-04	Male	adult (reproductive age)	rectal swab	Conventional PCR	Quan et al, RdRp gene	Negative
DR Congo	Equateur	0.03	18.27	extractive industry; dwellings and temporary settlements	CD115506	Rodents & Shrews	Rodentia	Unidentified Rodent	2013-03-04	Male	adult (reproductive age)	rectal swab	Conventional PCR	Quan et al, RdRp gene	Negative
DR Congo	Equateur	0.03	18.27	extractive industry; dwellings and temporary settlements	CD115508	Rodents & Shrews	Rodentia	Unidentified Rodent	2013-03-04	Male	adult (reproductive age)	rectal swab	Conventional PCR	Quan et al, RdRp gene	Negative
DR Congo	Equateur	0.03	18.27	extractive industry; dwellings and temporary settlements	CD115509	Rodents & Shrews	Rodentia	Unidentified Rodent	2013-03-04	Male	adult (reproductive age)	rectal swab	Conventional PCR	Quan et al, RdRp gene	Negative
DR Congo	Equateur	0.06	18.27	extractive industry; dwellings and temporary settlements	CD115510	Non-human Primates	Cercocebus agilis	Agile Mangabey	2013-03-07	Female	adult (reproductive age)	rectal swab	Conventional PCR	Quan et al, RdRp gene	Negative
DR Congo	Equateur	0.06	18.27	extractive industry; dwellings and temporary settlements	CD115511	Non-human Primates	Cercopithecus ascanius	Red Tailed Monkey	2013-03-07	Male	adult (reproductive age)	rectal swab	Conventional PCR	Quan et al, RdRp gene	Negative
DR Congo	Equateur	0.06	18.27	extractive industry; dwellings and temporary settlements	CD115512	Non-human Primates	Cercopithecus erythrogaster	Red-Bellied Monkey	2013-03-07	Male	adult (reproductive age)	oral swab	Conventional PCR	Quan et al, RdRp gene	Negative
DR Congo	Equateur	0.06	18.27	extractive industry; dwellings and temporary settlements	CD115513	Non-human Primates	Cercocebus agilis	Agile Mangabey	2013-03-07	Male	adult (reproductive age)	rectal swab	Conventional PCR	Quan et al, RdRp gene	Negative
DR Congo	Equateur	0.06	18.27	extractive industry; dwellings and temporary settlements	CD115514	Rodents & Shrews	Rodentia	Unidentified Rodent	2013-03-07	Unknown	adult (reproductive age)	rectal swab	Conventional PCR	Quan et al, RdRp gene	Negative
DR Congo	Equateur	0.06	18.27	extractive industry; dwellings and temporary settlements	CD115516	Non-human Primates	Allenopithecus nigroviridis	Allen's Swamp Monkey	2013-03-07	Female	adult (reproductive age)	rectal swab	Conventional PCR	Quan et al, RdRp gene	Negative
DR Congo	Equateur	0.06	18.27	extractive industry; dwellings and temporary settlements	CD115517	Non-human Primates	Cercopithecus ascanius	Red Tailed Monkey	2013-03-07	Male	adult (reproductive age)	rectal swab	Conventional PCR	Quan et al, RdRp gene	Negative
DR Congo	Equateur	0.06	18.27	extractive industry; dwellings and temporary settlements	CD115518	Non-human Primates	Allenopithecus nigroviridis	Allen's Swamp Monkey	2013-03-07	Female	adult (reproductive age)	liver	Conventional PCR	Quan et al, RdRp gene	Negative
DR Congo	Equateur	0.06	18.27	extractive industry; dwellings and temporary settlements	CD115519	Non-human Primates	Cercopithecus ascanius	Red Tailed Monkey	2013-03-07	Female	adult (reproductive age)	rectal swab	Conventional PCR	Quan et al, RdRp gene	Negative
DR Congo	Equateur	0.06	18.27	extractive industry; dwellings and temporary settlements	CD115520	Non-human Primates	Cercopithecus neglectus	De Brazza's Monkey	2013-03-07	Female	adult (reproductive age)	rectal swab	Conventional PCR	Quan et al, RdRp gene	Negative
DR Congo	Equateur	0.06	18.27	extractive industry; dwellings and temporary settlements	CD115521	Non-human Primates	Cercopithecus erythrogaster	Red-Bellied Monkey	2013-03-07	Male	adult (reproductive age)	rectal swab	Conventional PCR	Quan et al, RdRp gene	Negative
DR Congo	Equateur	0.06	18.27	extractive industry; dwellings and temporary settlements	CD115522	Rodents & Shrews	Rodentia	Unidentified Rodent	2013-03-07	Male	adult (reproductive age)	rectal swab	Conventional PCR	Quan et al, RdRp gene	Negative
DR Congo	Equateur	0.06	18.27	extractive industry; dwellings and temporary settlements	CD115523	Rodents & Shrews	Rodentia	Unidentified Rodent	2013-03-07	Female	adult (reproductive age)	rectal swab	Conventional PCR	Quan et al, RdRp gene	Negative
DR Congo	Equateur	0.06	18.27	extractive industry; dwellings and temporary settlements	CD115524	Rodents & Shrews	Rodentia	Unidentified Rodent	2013-03-07	Male	adult (reproductive age)	rectal swab	Conventional PCR	Quan et al, RdRp gene	Negative
DR Congo	Equateur	0.06	18.27	extractive industry; dwellings and temporary settlements	CD115525	Rodents & Shrews	Rodentia	Unidentified Rodent	2013-03-07	Female	adult (reproductive age)	rectal swab	Conventional PCR	Quan et al, RdRp gene	Negative
DR Congo	Equateur	0.06	18.27	extractive industry; dwellings and temporary settlements	CD115526	Non-human Primates	Cercopithecus ascanius	Red Tailed Monkey	2013-03-07	Male	adult (reproductive age)	spleen	Conventional PCR	Quan et al, RdRp gene	Negative
DR Congo	Equateur	0.06	18.27	extractive industry; dwellings and temporary settlements	CD115527	Rodents & Shrews	Rodentia	Unidentified Rodent	2013-03-07	Female	adult (reproductive age)	rectal swab	Conventional PCR	Quan et al, RdRp gene	Negative
DR Congo	Equateur	0.06	18.27	extractive industry; dwellings and temporary settlements	CD115529	Rodents & Shrews	Rodentia	Unidentified Rodent	2013-03-07	Male	adult (reproductive age)	rectal swab	Conventional PCR	Quan et al, RdRp gene	Negative
DR Congo	Equateur	0.06	18.27	extractive industry; dwellings and temporary settlements	CD115530	Rodents & Shrews	Rodentia	Unidentified Rodent	2013-03-07	Male	adult (reproductive age)	rectal swab	Conventional PCR	Quan et al, RdRp gene	Negative
DR Congo	Equateur	0.06	18.27	extractive industry; dwellings and temporary settlements	CD115531	Rodents & Shrews	Rodentia	Unidentified Rodent	2013-03-07	Male	adult (reproductive age)	rectal swab	Conventional PCR	Quan et al, RdRp gene	Negative
DR Congo	Equateur	0.06	18.27	extractive industry; dwellings and temporary settlements	CD115532	Non-human Primates	Cercopithecus ascanius	Red Tailed Monkey	2013-03-07	Female	adult (reproductive age)	rectal swab	Conventional PCR	Quan et al, RdRp gene	Negative
DR Congo	Bandundu	-1.93	18.28	large market	CD115538	Non-human Primates	Cercopithecus neglectus	De Brazza's Monkey	2013-03-27	Male	adult (reproductive age)	spleen	Conventional PCR	Quan et al, RdRp gene	Negative
DR Congo	Bandundu	-1.93	18.28	large market	CD115540	Non-human Primates	Cercopithecus neglectus	De Brazza's Monkey	2013-03-27	Female	adult (reproductive age)	liver	Conventional PCR	Quan et al, RdRp gene	Negative
DR Congo	Bandundu	-1.93	18.28	large market	CD115541	Non-human Primates	Cercopithecus wolfi	Wolf's Monkey	2013-03-27	Male	adult (reproductive age)	liver	Conventional PCR	Quan et al, RdRp gene	Negative
DR Congo	Bandundu	-1.93	18.28	large market	CD115542	Non-human Primates	Cercopithecus ascanius	Red Tailed Monkey	2013-03-27	Male	adult (reproductive age)	liver	Conventional PCR	Quan et al, RdRp gene	Negative
DR Congo	Bandundu	-1.93	18.28	large market	CD115543	Non-human Primates	Cercopithecus ascanius	Red Tailed Monkey	2013-03-27	Male	adult (reproductive age)	liver	Conventional PCR	Quan et al, RdRp gene	Negative
DR Congo	Bandundu	-1.94	18.28	other	CD115544	Rodents & Shrews	Lemniscomys striatus	Typical Striped Grass Mouse	2013-03-29	Male	adult (reproductive age)	rectal swab	Conventional PCR	Quan et al, RdRp gene	Negative
DR Congo	Bandundu	-1.94	18.28	other	CD115546	Rodents & Shrews	Thamnomys sp.	Unidentifed Rat	2013-03-29	Male	adult (reproductive age)	rectal swab	Conventional PCR	Quan et al, RdRp gene	Negative
DR Congo	Bandundu	-1.94	18.28	other	CD115547	Rodents & Shrews	Thamnomys sp.	Unidentifed Rat	2013-03-29	Female	adult (reproductive age)	rectal swab	Conventional PCR	Quan et al, RdRp gene	Negative
DR Congo	Bandundu	-1.94	18.28	other	CD115548	Rodents & Shrews	Thamnomys sp.	Unidentifed Rat	2013-03-29	Female	adult (reproductive age)	rectal swab	Conventional PCR	Quan et al, RdRp gene	Negative
DR Congo	Bandundu	-1.94	18.28	other	CD115549	Rodents & Shrews	Thamnomys sp.	Unidentifed Rat	2013-03-29	Male	adult (reproductive age)	rectal swab	Conventional PCR	Quan et al, RdRp gene	Negative
DR Congo	Bandundu	-1.94	18.28	other	CD115550	Rodents & Shrews	Ruwenzorisorex suncoides	Ruwenzori Shrew	2013-03-29	Female	adult (reproductive age)	oral swab	Conventional PCR	Quan et al, RdRp gene	Negative
DR Congo	Bandundu	-1.93	18.28	large market	CD115553	Non-human Primates	Cercopithecus ascanius	Red Tailed Monkey	2013-03-27	Male	adult (reproductive age)	liver	Conventional PCR	Quan et al, RdRp gene	Negative
DR Congo	Bandundu	-1.93	18.28	large market	CD115554	Non-human Primates	Cercopithecus ascanius	Red Tailed Monkey	2013-03-27	Male	adult (reproductive age)	liver	Conventional PCR	Quan et al, RdRp gene	Negative
DR Congo	Bandundu	-1.94	18.28	other	CD115555	Rodents & Shrews	Thamnomys sp.	Unidentifed Rat	2013-03-29	Unknown	adult (reproductive age)	rectal swab	Conventional PCR	Quan et al, RdRp gene	Negative
DR Congo	Bandundu	-1.94	18.28	other	CD115556	Rodents & Shrews	Thamnomys sp.	Unidentifed Rat	2013-03-29	Unknown	adult (reproductive age)	rectal swab	Conventional PCR	Quan et al, RdRp gene	Negative
DR Congo	Bandundu	-1.94	18.28	other	CD115557	Rodents & Shrews	Thamnomys sp.	Unidentifed Rat	2013-03-29	Male	adult (reproductive age)	rectal swab	Conventional PCR	Quan et al, RdRp gene	Negative
DR Congo	Bandundu	-1.94	18.28	other	CD115558	Rodents & Shrews	Lemniscomys striatus	Typical Striped Grass Mouse	2013-03-29	Male	adult (reproductive age)	rectal swab	Conventional PCR	Quan et al, RdRp gene	Negative
DR Congo	Bandundu	-1.93	18.28	large market	CD115559	Non-human Primates	Cercopithecus ascanius	Red Tailed Monkey	2013-03-27	Male	adult (reproductive age)	spleen	Conventional PCR	Quan et al, RdRp gene	Negative
DR Congo	Bandundu	-1.93	18.28	large market	CD115560	Non-human Primates	Cercopithecus ascanius	Red Tailed Monkey	2013-03-27	Male	adult (reproductive age)	liver	Conventional PCR	Quan et al, RdRp gene	Negative
DR Congo	Bandundu	-1.93	18.28	large market	CD115561	Non-human Primates	Cercopithecus ascanius	Red Tailed Monkey	2013-03-27	Female	adult (reproductive age)	liver	Conventional PCR	Quan et al, RdRp gene	Negative
DR Congo	Bandundu	-1.93	18.28	large market	CD115562	Non-human Primates	Cercopithecus ascanius	Red Tailed Monkey	2013-03-27	Male	adult (reproductive age)	liver	Conventional PCR	Quan et al, RdRp gene	Negative
DR Congo	Bandundu	-1.93	18.28	large market	CD115563	Non-human Primates	Cercopithecus ascanius	Red Tailed Monkey	2013-03-27	Male	adult (reproductive age)	liver	Conventional PCR	Quan et al, RdRp gene	Negative
DR Congo	Bandundu	-1.94	18.28	other	CD115565	Rodents & Shrews	Thamnomys sp.	Unidentifed Rat	2013-03-29	Female	adult (reproductive age)	oral swab	Conventional PCR	Quan et al, RdRp gene	Negative
DR Congo	Bandundu	-1.94	18.28	other	CD115566	Rodents & Shrews	Thamnomys sp.	Unidentifed Rat	2013-03-29	Male	adult (reproductive age)	rectal swab	Conventional PCR	Quan et al, RdRp gene	Negative
DR Congo	Bandundu	-1.94	18.28	other	CD115567	Rodents & Shrews	Thamnomys sp.	Unidentifed Rat	2013-03-29	Female	adult (reproductive age)	rectal swab	Conventional PCR	Quan et al, RdRp gene	Negative
DR Congo	Bandundu	-1.94	18.28	other	CD115568	Rodents & Shrews	Thamnomys sp.	Unidentifed Rat	2013-03-29	Male	adult (reproductive age)	rectal swab	Conventional PCR	Quan et al, RdRp gene	Negative
DR Congo	Bandundu	-1.94	18.28	other	CD115569	Rodents & Shrews	Thamnomys sp.	Unidentifed Rat	2013-03-29	Female	adult (reproductive age)	oral swab	Conventional PCR	Quan et al, RdRp gene	Negative
DR Congo	Bandundu	-1.94	18.28	other	CD115570	Rodents & Shrews	Lemniscomys striatus	Typical Striped Grass Mouse	2013-03-29	Male	adult (reproductive age)	rectal swab	Conventional PCR	Quan et al, RdRp gene	Negative
DR Congo	Bandundu	-1.94	18.28	other	CD115571	Rodents & Shrews	Lemniscomys striatus	Typical Striped Grass Mouse	2013-03-29	Male	juvenile (dependent on dam)	rectal swab	Conventional PCR	Quan et al, RdRp gene	Negative
DR Congo	Bandundu	-1.94	18.28	other	CD115572	Rodents & Shrews	Thamnomys sp.	Unidentifed Rat	2013-03-29	Male	adult (reproductive age)	rectal swab	Conventional PCR	Quan et al, RdRp gene	Negative
DR Congo	Bandundu	-1.94	18.28	other	CD115573	Rodents & Shrews	Thamnomys sp.	Unidentifed Rat	2013-03-29	Female	adult (reproductive age)	rectal swab	Conventional PCR	Quan et al, RdRp gene	Negative
DR Congo	Bandundu	-1.94	18.28	other	CD115574	Rodents & Shrews	Thamnomys sp.	Unidentifed Rat	2013-03-29	Male	adult (reproductive age)	rectal swab	Conventional PCR	Quan et al, RdRp gene	Negative
DR Congo	Bandundu	-1.94	18.28	other	CD115575	Rodents & Shrews	Thamnomys sp.	Unidentifed Rat	2013-03-29	Male	adult (reproductive age)	rectal swab	Conventional PCR	Quan et al, RdRp gene	Negative
DR Congo	Bandundu	-1.94	18.28	other	CD115576	Rodents & Shrews	Ruwenzorisorex suncoides	Ruwenzori Shrew	2013-03-29	Female	juvenile (dependent on dam)	rectal swab	Conventional PCR	Quan et al, RdRp gene	Negative
DR Congo	Bandundu	-1.94	18.28	other	CD115578	Rodents & Shrews	Thamnomys sp.	Unidentifed Rat	2013-03-29	Male	adult (reproductive age)	rectal swab	Conventional PCR	Quan et al, RdRp gene	Negative
DR Congo	Bandundu	-1.94	18.28	other	CD115579	Rodents & Shrews	Thamnomys sp.	Unidentifed Rat	2013-03-29	Male	adult (reproductive age)	rectal swab	Conventional PCR	Quan et al, RdRp gene	Negative
DR Congo	Bandundu	-1.94	18.28	other	CD115580	Rodents & Shrews	Thamnomys sp.	Unidentifed Rat	2013-03-29	Male	adult (reproductive age)	rectal swab	Conventional PCR	Quan et al, RdRp gene	Negative
DR Congo	Bandundu	-1.94	18.28	other	CD115581	Rodents & Shrews	Thamnomys sp.	Unidentifed Rat	2013-03-29	Male	adult (reproductive age)	rectal swab	Conventional PCR	Quan et al, RdRp gene	Negative
DR Congo	Bandundu	-1.94	18.28	other	CD115582	Rodents & Shrews	Thamnomys sp.	Unidentifed Rat	2013-03-29	Female	adult (reproductive age)	rectal swab	Conventional PCR	Quan et al, RdRp gene	Negative
DR Congo	Bandundu	-1.94	18.28	other	CD115583	Rodents & Shrews	Dendromus sp.	Unidentifed Mouse	2013-03-29	Female	adult (reproductive age)	rectal swab	Conventional PCR	Quan et al, RdRp gene	Negative
DR Congo	Bandundu	-1.94	18.28	other	CD115584	Rodents & Shrews	Thamnomys sp.	Unidentifed Rat	2013-03-29	Male	adult (reproductive age)	rectal swab	Conventional PCR	Quan et al, RdRp gene	Negative
DR Congo	Bandundu	-1.94	18.28	other	CD115585	Rodents & Shrews	Thamnomys sp.	Unidentifed Rat	2013-03-29	Female	adult (reproductive age)	rectal swab	Conventional PCR	Quan et al, RdRp gene	Negative
DR Congo	Bandundu	-1.94	18.28	other	CD115586	Rodents & Shrews	Ruwenzorisorex suncoides	Ruwenzori Shrew	2013-03-29	Female	adult (reproductive age)	oral swab	Conventional PCR	Quan et al, RdRp gene	Negative
DR Congo	Bandundu	-1.94	18.28	other	CD115587	Rodents & Shrews	Ruwenzorisorex suncoides	Ruwenzori Shrew	2013-03-29	Female	adult (reproductive age)	rectal swab	Conventional PCR	Quan et al, RdRp gene	Negative
DR Congo	Bandundu	-1.89	18.65	hunted	CD115588	Non-human Primates	Cercopithecus ascanius	Red Tailed Monkey	2013-04-04	Male	adult (reproductive age)	spleen	Conventional PCR	Quan et al, RdRp gene	Negative
DR Congo	Bandundu	-1.89	18.65	hunted	CD115589	Non-human Primates	Cercopithecus ascanius	Red Tailed Monkey	2013-04-04	Female	adult (reproductive age)	spleen	Conventional PCR	Quan et al, RdRp gene	Negative
DR Congo	Bandundu	-1.89	18.65	hunted	CD115591	Rodents & Shrews	Thamnomys sp.	Unidentifed Rat	2013-04-04	Female	adult (reproductive age)	rectal swab	Conventional PCR	Quan et al, RdRp gene	Negative
DR Congo	Bandundu	-1.89	18.65	hunted	CD115592	Rodents & Shrews	Dendromus sp.	Unidentifed Mouse	2013-04-04	Male	adult (reproductive age)	rectal swab	Conventional PCR	Quan et al, RdRp gene	Negative
DR Congo	Bandundu	-1.93	18.28	large market	CD115596	Non-human Primates	Allenopithecus nigroviridis	Allen's Swamp Monkey	2013-03-27	Male	adult (reproductive age)	spleen	Conventional PCR	Quan et al, RdRp gene	Negative
DR Congo	Bandundu	-1.93	18.28	large market	CD115597	Non-human Primates	Allenopithecus nigroviridis	Allen's Swamp Monkey	2013-03-27	Male	adult (reproductive age)	liver	Conventional PCR	Quan et al, RdRp gene	Negative
DR Congo	Bandundu	-1.93	18.28	large market	CD115598	Non-human Primates	Cercopithecus ascanius	Red Tailed Monkey	2013-03-27	Unknown	adult (reproductive age)	spleen	Conventional PCR	Quan et al, RdRp gene	Negative
DR Congo	Bandundu	-1.93	18.28	large market	CD115599	Non-human Primates	Cercopithecus ascanius	Red Tailed Monkey	2013-03-27	Unknown	adult (reproductive age)	liver	Conventional PCR	Quan et al, RdRp gene	Negative
DR Congo	Bandundu	-1.93	18.28	large market	CD115600	Non-human Primates	Cercopithecus ascanius	Red Tailed Monkey	2013-03-27	Unknown	adult (reproductive age)	spleen	Conventional PCR	Quan et al, RdRp gene	Negative
DR Congo	Bandundu	-1.93	18.28	large market	CD115601	Non-human Primates	Cercopithecus ascanius	Red Tailed Monkey	2013-03-27	Unknown	adult (reproductive age)	spleen	Conventional PCR	Quan et al, RdRp gene	Negative
DR Congo	Bandundu	-1.94	18.28	other	CD115602	Rodents & Shrews	Thamnomys sp.	Unidentifed Rat	2013-03-29	Male	adult (reproductive age)	rectal swab	Conventional PCR	Quan et al, RdRp gene	Negative
DR Congo	Bandundu	-1.94	18.28	other	CD115603	Rodents & Shrews	Thamnomys sp.	Unidentifed Rat	2013-03-29	Male	adult (reproductive age)	rectal swab	Conventional PCR	Quan et al, RdRp gene	Negative
DR Congo	Bandundu	-1.94	18.28	other	CD115604	Rodents & Shrews	Thamnomys sp.	Unidentifed Rat	2013-03-29	Male	adult (reproductive age)	rectal swab	Conventional PCR	Quan et al, RdRp gene	Negative
DR Congo	Bandundu	-1.94	18.28	other	CD115607	Rodents & Shrews	Thamnomys sp.	Unidentifed Rat	2013-03-29	Male	adult (reproductive age)	rectal swab	Conventional PCR	Quan et al, RdRp gene	Negative
DR Congo	Bandundu	-1.94	18.28	other	CD115608	Rodents & Shrews	Thamnomys sp.	Unidentifed Rat	2013-03-29	Male	adult (reproductive age)	rectal swab	Conventional PCR	Quan et al, RdRp gene	Negative
DR Congo	Bandundu	-1.94	18.28	other	CD115609	Rodents & Shrews	Mastomys sp.	Unidentified Mouse	2013-03-29	Female	juvenile (dependent on dam)	rectal swab	Conventional PCR	Quan et al, RdRp gene	Negative
DR Congo	Bas Congo Province	-5.66	13.07	hunted	CD115610	Rodents & Shrews	Rattus rattus	Black Rat	2013-05-30	Male	adult (reproductive age)	rectal swab	Conventional PCR	Quan et al, RdRp gene	Negative
DR Congo	Bas Congo Province	-5.66	13.07	hunted	CD115611	Rodents & Shrews	Rattus rattus	Black Rat	2013-05-30	Male	adult (reproductive age)	oral swab	Conventional PCR	Quan et al, RdRp gene	Negative
DR Congo	Province Oriental	2.77	27.62	large market	CD115617	Non-human Primates	Allenopithecus nigroviridis	Allen's Swamp Monkey	2013-05-22	Male	adult (reproductive age)	spleen	Conventional PCR	Quan et al, RdRp gene	Negative
DR Congo	Province Oriental	2.77	27.62	large market	CD115618	Non-human Primates	Allenopithecus nigroviridis	Allen's Swamp Monkey	2013-05-22	Male	adult (reproductive age)	spleen	Conventional PCR	Quan et al, RdRp gene	Negative
DR Congo	Province Oriental	2.77	27.62	large market	CD115619	Non-human Primates	Allenopithecus nigroviridis	Allen's Swamp Monkey	2013-05-22	Male	adult (reproductive age)	liver	Conventional PCR	Quan et al, RdRp gene	Negative
DR Congo	Province Oriental	2.77	27.62	large market	CD115620	Non-human Primates	Cercopithecus ascanius	Red Tailed Monkey	2013-05-22	Female	adult (reproductive age)	spleen	Conventional PCR	Quan et al, RdRp gene	Negative
DR Congo	Province Oriental	2.77	27.62	large market	CD115622	Non-human Primates	Allenopithecus nigroviridis	Allen's Swamp Monkey	2013-05-22	Male	adult (reproductive age)	spleen	Conventional PCR	Quan et al, RdRp gene	Negative
DR Congo	Province Oriental	2.77	27.62	large market	CD115623	Non-human Primates	Cercopithecus ascanius	Red Tailed Monkey	2013-05-22	Female	juvenile (dependent on dam)	spleen	Conventional PCR	Quan et al, RdRp gene	Negative
DR Congo	Province Oriental	2.77	27.62	large market	CD115624	Non-human Primates	Cercopithecus ascanius	Red Tailed Monkey	2013-05-22	Female	juvenile (dependent on dam)	spleen	Conventional PCR	Quan et al, RdRp gene	Negative
DR Congo	Bas Congo Province	-5.66	13.07	hunted	CD115644	Rodents & Shrews	Ruwenzorisorex suncoides	Ruwenzori Shrew	2013-05-30	Female	adult (reproductive age)	rectal swab	Conventional PCR	Quan et al, RdRp gene	Negative
DR Congo	Bas Congo Province	-5.66	13.07	hunted	CD115649	Rodents & Shrews	Rodentia	Unidentified Rodent	2013-05-30	Female	juvenile (dependent on dam)	rectal swab	Conventional PCR	Quan et al, RdRp gene	Negative
DR Congo	Bas Congo Province	-5.66	13.07	hunted	CD115650	Rodents & Shrews	Ruwenzorisorex suncoides	Ruwenzori Shrew	2013-05-30	Female	adult (reproductive age)	oral swab	Conventional PCR	Quan et al, RdRp gene	Negative
DR Congo	Bas Congo Province	-5.66	13.07	hunted	CD115651	Rodents & Shrews	Thryonomys swinderianus	Greater Cane Rat	2013-05-30	Female	adult (reproductive age)	spleen	Conventional PCR	Quan et al, RdRp gene	Negative
DR Congo	Bas Congo Province	-5.66	13.07	hunted	CD115653	Rodents & Shrews	Hystrix africaeaustralis	South African Porcupine	2013-05-30	Female	adult (reproductive age)	spleen	Conventional PCR	Quan et al, RdRp gene	Negative
DR Congo	Bandundu	-4.8	17.95	hunted	CD115661	Rodents & Shrews	Dephomys defua	Defua Rat	2013-06-28	Female	adult (reproductive age)	spleen	Conventional PCR	Quan et al, RdRp gene	Negative
DR Congo	Bandundu	-4.8	17.95	hunted	CD115662	Rodents & Shrews	Dephomys defua	Defua Rat	2013-06-28	Female	adult (reproductive age)	spleen	Conventional PCR	Quan et al, RdRp gene	Negative
DR Congo	Bandundu	-4.8	17.95	hunted	CD115663	Rodents & Shrews	Dephomys defua	Defua Rat	2013-06-28	Male	adult (reproductive age)	spleen	Conventional PCR	Quan et al, RdRp gene	Negative
DR Congo	Bandundu	-4.8	17.95	hunted	CD115664	Rodents & Shrews	Dephomys defua	Defua Rat	2013-06-28	Male	adult (reproductive age)	spleen	Conventional PCR	Quan et al, RdRp gene	Negative
DR Congo	Bandundu	-4.8	17.95	hunted	CD115665	Rodents & Shrews	Dephomys defua	Defua Rat	2013-06-28	Female	adult (reproductive age)	spleen	Conventional PCR	Quan et al, RdRp gene	Negative
DR Congo	Bandundu	-4.8	17.95	hunted	CD115666	Rodents & Shrews	Dephomys defua	Defua Rat	2013-06-28	Male	adult (reproductive age)	spleen	Conventional PCR	Quan et al, RdRp gene	Negative
DR Congo	Bandundu	-4.8	17.95	hunted	CD115667	Rodents & Shrews	Malacomys longipes	Big-Eared Swamp Rat	2013-06-28	Female	juvenile (dependent on dam)	spleen	Conventional PCR	Quan et al, RdRp gene	Negative
DR Congo	Bandundu	-4.8	17.95	hunted	CD115668	Rodents & Shrews	Malacomys longipes	Big-Eared Swamp Rat	2013-06-28	Male	juvenile (dependent on dam)	spleen	Conventional PCR	Quan et al, RdRp gene	Negative
DR Congo	Bandundu	-4.8	17.95	hunted	CD115669	Rodents & Shrews	Rodentia	Unidentified Rodent	2013-06-28	Male	adult (reproductive age)	spleen	Conventional PCR	Quan et al, RdRp gene	Negative
DR Congo	Bandundu	-4.8	17.95	hunted	CD115670	Rodents & Shrews	Hybomys univittatus	Peters's Striped Mouse	2013-06-28	Male	adult (reproductive age)	spleen	Conventional PCR	Quan et al, RdRp gene	Negative
DR Congo	Bandundu	-4.8	17.95	hunted	CD115671	Rodents & Shrews	Hybomys univittatus	Peters's Striped Mouse	2013-06-28	Female	adult (reproductive age)	spleen	Conventional PCR	Quan et al, RdRp gene	Negative
DR Congo	Bandundu	-4.8	17.95	hunted	CD115672	Rodents & Shrews	Hybomys univittatus	Peters's Striped Mouse	2013-06-28	Female	juvenile (dependent on dam)	spleen	Conventional PCR	Quan et al, RdRp gene	Negative
DR Congo	Bandundu	-4.8	17.95	hunted	CD115673	Rodents & Shrews	Malacomys longipes	Big-Eared Swamp Rat	2013-06-28	Female	adult (reproductive age)	spleen	Conventional PCR	Quan et al, RdRp gene	Negative
DR Congo	Bandundu	-4.8	17.95	hunted	CD115674	Rodents & Shrews	Malacomys longipes	Big-Eared Swamp Rat	2013-06-28	Female	adult (reproductive age)	spleen	Conventional PCR	Quan et al, RdRp gene	Negative
DR Congo	Bandundu	-4.8	17.95	hunted	CD115675	Rodents & Shrews	Malacomys longipes	Big-Eared Swamp Rat	2013-06-28	Female	adult (reproductive age)	spleen	Conventional PCR	Quan et al, RdRp gene	Negative
DR Congo	Bandundu	-4.8	17.95	hunted	CD115676	Rodents & Shrews	Malacomys longipes	Big-Eared Swamp Rat	2013-06-28	Male	adult (reproductive age)	oral swab	Conventional PCR	Quan et al, RdRp gene	Negative
DR Congo	Bandundu	-4.8	17.95	hunted	CD115677	Rodents & Shrews	Dephomys defua	Defua Rat	2013-06-28	Male	adult (reproductive age)	spleen	Conventional PCR	Quan et al, RdRp gene	Negative
DR Congo	Bandundu	-4.8	17.95	hunted	CD115678	Rodents & Shrews	Dephomys defua	Defua Rat	2013-06-28	Female	adult (reproductive age)	spleen	Conventional PCR	Quan et al, RdRp gene	Negative
DR Congo	Bandundu	-4.8	17.95	hunted	CD115679	Rodents & Shrews	Dephomys defua	Defua Rat	2013-06-28	Male	adult (reproductive age)	rectal swab	Conventional PCR	Quan et al, RdRp gene	Negative
DR Congo	Bandundu	-4.8	17.95	hunted	CD115680	Rodents & Shrews	Dephomys defua	Defua Rat	2013-06-28	Female	juvenile (dependent on dam)	rectal swab	Conventional PCR	Quan et al, RdRp gene	Negative
DR Congo	Bandundu	-4.8	17.95	hunted	CD115681	Rodents & Shrews	Dephomys defua	Defua Rat	2013-06-28	Male	adult (reproductive age)	rectal swab	Conventional PCR	Quan et al, RdRp gene	Negative
DR Congo	Bandundu	-4.8	17.95	hunted	CD115682	Rodents & Shrews	Congosorex polli	Congo Shrew	2013-06-28	Female	adult (reproductive age)	rectal swab	Conventional PCR	Quan et al, RdRp gene	Negative
DR Congo	Bandundu	-4.8	17.95	hunted	CD115711	Rodents & Shrews	Dephomys defua	Defua Rat	2013-06-28	Female	adult (reproductive age)	spleen	Conventional PCR	Quan et al, RdRp gene	Negative
DR Congo	Bandundu	-4.8	17.95	hunted	CD115712	Rodents & Shrews	Dephomys defua	Defua Rat	2013-06-28	Male	adult (reproductive age)	spleen	Conventional PCR	Quan et al, RdRp gene	Negative
DR Congo	Bandundu	-4.8	17.95	hunted	CD115713	Rodents & Shrews	Dephomys defua	Defua Rat	2013-06-28	Male	adult (reproductive age)	spleen	Conventional PCR	Quan et al, RdRp gene	Negative
DR Congo	Bandundu	-4.8	17.95	hunted	CD115714	Rodents & Shrews	Dephomys defua	Defua Rat	2013-06-28	Female	adult (reproductive age)	spleen	Conventional PCR	Quan et al, RdRp gene	Negative
DR Congo	Bandundu	-4.8	17.95	hunted	CD115715	Rodents & Shrews	Dephomys defua	Defua Rat	2013-06-28	Female	adult (reproductive age)	spleen	Conventional PCR	Quan et al, RdRp gene	Negative
DR Congo	Bandundu	-4.8	17.95	hunted	CD115716	Rodents & Shrews	Malacomys longipes	Big-Eared Swamp Rat	2013-06-28	Female	adult (reproductive age)	spleen	Conventional PCR	Quan et al, RdRp gene	Negative
DR Congo	Bandundu	-4.8	17.95	hunted	CD115717	Rodents & Shrews	Dephomys defua	Defua Rat	2013-06-28	Male	juvenile (dependent on dam)	spleen	Conventional PCR	Quan et al, RdRp gene	Negative
DR Congo	Bandundu	-4.8	17.95	hunted	CD115718	Rodents & Shrews	Dephomys defua	Defua Rat	2013-06-28	Female	adult (reproductive age)	spleen	Conventional PCR	Quan et al, RdRp gene	Negative
DR Congo	Bandundu	-4.8	17.95	hunted	CD115719	Rodents & Shrews	Dephomys defua	Defua Rat	2013-06-28	Male	adult (reproductive age)	spleen	Conventional PCR	Quan et al, RdRp gene	Negative
DR Congo	Bandundu	-4.8	17.95	hunted	CD115720	Rodents & Shrews	Malacomys longipes	Big-Eared Swamp Rat	2013-06-28	Male	adult (reproductive age)	spleen	Conventional PCR	Quan et al, RdRp gene	Negative
DR Congo	Bandundu	-4.8	17.95	hunted	CD115721	Rodents & Shrews	Malacomys longipes	Big-Eared Swamp Rat	2013-06-28	Female	juvenile (dependent on dam)	spleen	Conventional PCR	Quan et al, RdRp gene	Negative
DR Congo	Bandundu	-4.8	17.95	hunted	CD115722	Rodents & Shrews	Malacomys longipes	Big-Eared Swamp Rat	2013-06-28	Male	adult (reproductive age)	spleen	Conventional PCR	Quan et al, RdRp gene	Negative
DR Congo	Bandundu	-4.8	17.95	hunted	CD115723	Rodents & Shrews	Malacomys longipes	Big-Eared Swamp Rat	2013-06-28	Female	adult (reproductive age)	spleen	Conventional PCR	Quan et al, RdRp gene	Negative
DR Congo	Bandundu	-4.8	17.95	hunted	CD115724	Rodents & Shrews	Malacomys longipes	Big-Eared Swamp Rat	2013-06-28	Female	juvenile (dependent on dam)	spleen	Conventional PCR	Quan et al, RdRp gene	Negative
DR Congo	Bandundu	-4.8	17.95	hunted	CD115725	Rodents & Shrews	Malacomys longipes	Big-Eared Swamp Rat	2013-06-28	Female	adult (reproductive age)	spleen	Conventional PCR	Quan et al, RdRp gene	Negative
DR Congo	Bandundu	-4.8	17.95	hunted	CD115726	Rodents & Shrews	Cricetomys gambianus	Gambian Rat	2013-06-28	Female	adult (reproductive age)	rectal swab	Conventional PCR	Quan et al, RdRp gene	Negative
DR Congo	Bandundu	-4.8	17.95	hunted	CD115727	Rodents & Shrews	Malacomys longipes	Big-Eared Swamp Rat	2013-06-28	Female	juvenile (dependent on dam)	rectal swab	Conventional PCR	Quan et al, RdRp gene	Negative
DR Congo	Bandundu	-4.8	17.95	hunted	CD115734	Rodents & Shrews	Malacomys longipes	Big-Eared Swamp Rat	2013-06-28	Female	adult (reproductive age)	rectal swab	Conventional PCR	Quan et al, RdRp gene	Negative
DR Congo	Bandundu	-4.8	17.95	hunted	CD115735	Rodents & Shrews	Malacomys longipes	Big-Eared Swamp Rat	2013-06-28	Female	adult (reproductive age)	spleen	Conventional PCR	Quan et al, RdRp gene	Negative
DR Congo	Bandundu	-4.8	17.95	hunted	CD115736	Rodents & Shrews	Dephomys defua	Defua Rat	2013-06-28	Female	adult (reproductive age)	rectal swab	Conventional PCR	Quan et al, RdRp gene	Negative
DR Congo	Bandundu	-4.8	17.95	hunted	CD115737	Rodents & Shrews	Malacomys longipes	Big-Eared Swamp Rat	2013-06-28	Male	adult (reproductive age)	rectal swab	Conventional PCR	Quan et al, RdRp gene	Negative
DR Congo	Bandundu	-4.8	17.95	hunted	CD115738	Rodents & Shrews	Malacomys longipes	Big-Eared Swamp Rat	2013-06-28	Male	adult (reproductive age)	rectal swab	Conventional PCR	Quan et al, RdRp gene	Negative
DR Congo	Bandundu	-4.8	17.95	hunted	CD115739	Rodents & Shrews	Malacomys longipes	Big-Eared Swamp Rat	2013-06-28	Male	adult (reproductive age)	rectal swab	Conventional PCR	Quan et al, RdRp gene	Negative
DR Congo	Bandundu	-4.8	17.95	hunted	CD115740	Rodents & Shrews	Malacomys longipes	Big-Eared Swamp Rat	2013-06-28	Male	adult (reproductive age)	oral swab	Conventional PCR	Quan et al, RdRp gene	Negative
DR Congo	Bandundu	-4.8	17.95	hunted	CD115741	Rodents & Shrews	Hybomys univittatus	Peters's Striped Mouse	2013-06-28	Male	juvenile (dependent on dam)	oral swab	Conventional PCR	Quan et al, RdRp gene	Negative
DR Congo	Bandundu	-4.8	17.95	hunted	CD115742	Rodents & Shrews	Hybomys univittatus	Peters's Striped Mouse	2013-06-28	Male	juvenile (dependent on dam)	oral swab	Conventional PCR	Quan et al, RdRp gene	Negative
DR Congo	Bandundu	-4.8	17.95	hunted	CD115743	Rodents & Shrews	Hybomys univittatus	Peters's Striped Mouse	2013-06-28	Male	juvenile (dependent on dam)	rectal swab	Conventional PCR	Quan et al, RdRp gene	Negative
DR Congo	Bandundu	-4.8	17.95	hunted	CD115744	Rodents & Shrews	Funisciurus anerythrus	Thomas's Rope Squirrel	2013-06-28	Male	adult (reproductive age)	rectal swab	Conventional PCR	Quan et al, RdRp gene	Negative
DR Congo	Kinshasa Province	-4.39	15.45	zoos and sanctuaries	CD115745	Bats	Micropteropus pusillus	Peter's Dwarf Epauletted Fruit Bat	2013-09-12	Female	NULL	rectal swab	Conventional PCR	Modified Watanabe et al, RdRp gene	Negative
DR Congo	Kinshasa Province	-4.39	15.45	zoos and sanctuaries	CD115745	Bats	Micropteropus pusillus	Peter's Dwarf Epauletted Fruit Bat	2013-09-12	Female	NULL	rectal swab	Conventional PCR	Quan et al, RdRp gene	Negative
DR Congo	Kinshasa Province	-4.39	15.45	zoos and sanctuaries	CD115746	Bats	Micropteropus pusillus	Peter's Dwarf Epauletted Fruit Bat	2013-09-12	Female	NULL	rectal swab	Conventional PCR	Modified Watanabe et al, RdRp gene	Negative
DR Congo	Kinshasa Province	-4.39	15.45	zoos and sanctuaries	CD115746	Bats	Micropteropus pusillus	Peter's Dwarf Epauletted Fruit Bat	2013-09-12	Female	NULL	rectal swab	Conventional PCR	Quan et al, RdRp gene	Negative
DR Congo	Kinshasa	-4.31	15.3	urban	CD115747	Bats	Micropteropus pusillus	Peter's Dwarf Epauletted Fruit Bat	2013-09-17	Male	NULL	oral swab	Conventional PCR	Modified Watanabe et al, RdRp gene	Negative
DR Congo	Kinshasa	-4.31	15.3	urban	CD115747	Bats	Micropteropus pusillus	Peter's Dwarf Epauletted Fruit Bat	2013-09-17	Male	NULL	oral swab	Conventional PCR	Quan et al, RdRp gene	Negative
DR Congo	Kinshasa	-4.31	15.3	urban	CD115748	Bats	Micropteropus pusillus	Peter's Dwarf Epauletted Fruit Bat	2013-09-17	Female	NULL	rectal swab	Conventional PCR	Modified Watanabe et al, RdRp gene	Negative
DR Congo	Kinshasa	-4.31	15.3	urban	CD115748	Bats	Micropteropus pusillus	Peter's Dwarf Epauletted Fruit Bat	2013-09-17	Female	NULL	rectal swab	Conventional PCR	Quan et al, RdRp gene	Negative
DR Congo	Kinshasa	-4.31	15.3	urban	CD115749	Bats	Micropteropus pusillus	Peter's Dwarf Epauletted Fruit Bat	2013-09-17	Male	NULL	rectal swab	Conventional PCR	Modified Watanabe et al, RdRp gene	Negative
DR Congo	Kinshasa	-4.31	15.3	urban	CD115749	Bats	Micropteropus pusillus	Peter's Dwarf Epauletted Fruit Bat	2013-09-17	Male	NULL	rectal swab	Conventional PCR	Quan et al, RdRp gene	Negative
DR Congo	Kinshasa	-4.31	15.3	urban	CD115750	Bats	Micropteropus pusillus	Peter's Dwarf Epauletted Fruit Bat	2013-09-17	Female	NULL	rectal swab	Conventional PCR	Modified Watanabe et al, RdRp gene	Negative
DR Congo	Kinshasa	-4.31	15.3	urban	CD115750	Bats	Micropteropus pusillus	Peter's Dwarf Epauletted Fruit Bat	2013-09-17	Female	NULL	rectal swab	Conventional PCR	Quan et al, RdRp gene	Negative
DR Congo	Kinshasa	-4.31	15.3	urban	CD115751	Bats	Myonycteris torquata	Little Collared Fruit Bat	2013-09-17	Male	NULL	rectal swab	Conventional PCR	Modified Watanabe et al, RdRp gene	Negative
DR Congo	Kinshasa	-4.31	15.3	urban	CD115751	Bats	Myonycteris torquata	Little Collared Fruit Bat	2013-09-17	Male	NULL	rectal swab	Conventional PCR	Quan et al, RdRp gene	Negative
DR Congo	Kinshasa	-4.31	15.3	urban	CD115752	Bats	Micropteropus pusillus	Peter's Dwarf Epauletted Fruit Bat	2013-09-17	Male	NULL	rectal swab	Conventional PCR	Modified Watanabe et al, RdRp gene	Negative
DR Congo	Kinshasa	-4.31	15.3	urban	CD115752	Bats	Micropteropus pusillus	Peter's Dwarf Epauletted Fruit Bat	2013-09-17	Male	NULL	rectal swab	Conventional PCR	Quan et al, RdRp gene	Negative
DR Congo	Kinshasa Province	-4.49	15.27	zoos and sanctuaries	CD115753	Bats	Micropteropus pusillus	Peter's Dwarf Epauletted Fruit Bat	2013-09-18	Female	NULL	rectal swab	Conventional PCR	Modified Watanabe et al, RdRp gene	Negative
DR Congo	Kinshasa Province	-4.49	15.27	zoos and sanctuaries	CD115753	Bats	Micropteropus pusillus	Peter's Dwarf Epauletted Fruit Bat	2013-09-18	Female	NULL	rectal swab	Conventional PCR	Quan et al, RdRp gene	Negative
DR Congo	Kinshasa Province	-4.49	15.27	zoos and sanctuaries	CD115754	Bats	Micropteropus pusillus	Peter's Dwarf Epauletted Fruit Bat	2013-09-18	Female	NULL	rectal swab	Conventional PCR	Modified Watanabe et al, RdRp gene	Negative
DR Congo	Kinshasa Province	-4.49	15.27	zoos and sanctuaries	CD115754	Bats	Micropteropus pusillus	Peter's Dwarf Epauletted Fruit Bat	2013-09-18	Female	NULL	rectal swab	Conventional PCR	Quan et al, RdRp gene	Negative
DR Congo	Kinshasa Province	-4.49	15.27	zoos and sanctuaries	CD115755	Bats	Micropteropus pusillus	Peter's Dwarf Epauletted Fruit Bat	2013-09-18	Female	NULL	rectal swab	Conventional PCR	Modified Watanabe et al, RdRp gene	Negative
DR Congo	Kinshasa Province	-4.49	15.27	zoos and sanctuaries	CD115755	Bats	Micropteropus pusillus	Peter's Dwarf Epauletted Fruit Bat	2013-09-18	Female	NULL	rectal swab	Conventional PCR	Quan et al, RdRp gene	Negative
DR Congo	Kinshasa Province	-4.49	15.27	zoos and sanctuaries	CD115756	Bats	Micropteropus pusillus	Peter's Dwarf Epauletted Fruit Bat	2013-09-18	Male	NULL	rectal swab	Conventional PCR	Modified Watanabe et al, RdRp gene	Negative
DR Congo	Kinshasa Province	-4.49	15.27	zoos and sanctuaries	CD115756	Bats	Micropteropus pusillus	Peter's Dwarf Epauletted Fruit Bat	2013-09-18	Male	NULL	rectal swab	Conventional PCR	Quan et al, RdRp gene	Negative
DR Congo	Kinshasa Province	-4.49	15.27	zoos and sanctuaries	CD115757	Bats	Epomops franqueti	Franquet's Epauletted Fruit Bat	2013-09-18	Female	NULL	rectal swab	Conventional PCR	Modified Watanabe et al, RdRp gene	Negative
DR Congo	Kinshasa Province	-4.49	15.27	zoos and sanctuaries	CD115757	Bats	Epomops franqueti	Franquet's Epauletted Fruit Bat	2013-09-18	Female	NULL	rectal swab	Conventional PCR	Quan et al, RdRp gene	Negative
DR Congo	Kinshasa	-4.34	15.3	urban	CD115758	Bats	Neoromicia nana	Banana Pipistrelle	2013-09-19	Male	NULL	rectal swab	Conventional PCR	Modified Watanabe et al, RdRp gene	Negative
DR Congo	Kinshasa	-4.34	15.3	urban	CD115758	Bats	Neoromicia nana	Banana Pipistrelle	2013-09-19	Male	NULL	rectal swab	Conventional PCR	Quan et al, RdRp gene	Negative
DR Congo	Kinshasa	-4.34	15.3	urban	CD115759	Bats	Mops condylurus	Angolan Free-Tailed Bat	2013-09-19	Male	NULL	rectal swab	Conventional PCR	Modified Watanabe et al, RdRp gene	Negative
DR Congo	Kinshasa	-4.34	15.3	urban	CD115759	Bats	Mops condylurus	Angolan Free-Tailed Bat	2013-09-19	Male	NULL	rectal swab	Conventional PCR	Quan et al, RdRp gene	Negative
DR Congo	Kinshasa	-4.34	15.3	urban	CD115760	Bats	Neoromicia nana	Banana Pipistrelle	2013-09-19	Male	NULL	rectal swab	Conventional PCR	Modified Watanabe et al, RdRp gene	Negative
DR Congo	Kinshasa	-4.34	15.3	urban	CD115760	Bats	Neoromicia nana	Banana Pipistrelle	2013-09-19	Male	NULL	rectal swab	Conventional PCR	Quan et al, RdRp gene	Negative
DR Congo	Kinshasa	-4.34	15.3	urban	CD115761	Bats	Neoromicia nana	Banana Pipistrelle	2013-09-19	Male	NULL	rectal swab	Conventional PCR	Modified Watanabe et al, RdRp gene	Negative
DR Congo	Kinshasa	-4.34	15.3	urban	CD115761	Bats	Neoromicia nana	Banana Pipistrelle	2013-09-19	Male	NULL	rectal swab	Conventional PCR	Quan et al, RdRp gene	Negative
DR Congo	Kinshasa	-4.34	15.3	urban	CD115762	Bats	Neoromicia nana	Banana Pipistrelle	2013-09-19	Male	NULL	rectal swab	Conventional PCR	Modified Watanabe et al, RdRp gene	Negative
DR Congo	Kinshasa	-4.34	15.3	urban	CD115762	Bats	Neoromicia nana	Banana Pipistrelle	2013-09-19	Male	NULL	rectal swab	Conventional PCR	Quan et al, RdRp gene	Negative
DR Congo	Kinshasa	-4.34	15.3	urban	CD115763	Bats	Neoromicia nana	Banana Pipistrelle	2013-09-19	Male	NULL	rectal swab	Conventional PCR	Modified Watanabe et al, RdRp gene	Negative
DR Congo	Kinshasa	-4.34	15.3	urban	CD115763	Bats	Neoromicia nana	Banana Pipistrelle	2013-09-19	Male	NULL	rectal swab	Conventional PCR	Quan et al, RdRp gene	Negative
DR Congo	Kinshasa	-4.34	15.3	urban	CD115764	Bats	Neoromicia nana	Banana Pipistrelle	2013-09-19	Male	NULL	rectal swab	Conventional PCR	Modified Watanabe et al, RdRp gene	Negative
DR Congo	Kinshasa	-4.34	15.3	urban	CD115764	Bats	Neoromicia nana	Banana Pipistrelle	2013-09-19	Male	NULL	rectal swab	Conventional PCR	Quan et al, RdRp gene	Negative
DR Congo	Kinshasa	-4.34	15.3	urban	CD115765	Bats	Neoromicia nana	Banana Pipistrelle	2013-09-19	Male	NULL	rectal swab	Conventional PCR	Modified Watanabe et al, RdRp gene	Negative
DR Congo	Kinshasa	-4.34	15.3	urban	CD115765	Bats	Neoromicia nana	Banana Pipistrelle	2013-09-19	Male	NULL	rectal swab	Conventional PCR	Quan et al, RdRp gene	Negative
DR Congo	Kinshasa	-4.34	15.3	urban	CD115766	Bats	Mops condylurus	Angolan Free-Tailed Bat	2013-09-19	Male	NULL	rectal swab	Conventional PCR	Modified Watanabe et al, RdRp gene	Negative
DR Congo	Kinshasa	-4.34	15.3	urban	CD115766	Bats	Mops condylurus	Angolan Free-Tailed Bat	2013-09-19	Male	NULL	rectal swab	Conventional PCR	Quan et al, RdRp gene	Negative
DR Congo	Kinshasa	-4.34	15.3	urban	CD115767	Bats	Neoromicia nana	Banana Pipistrelle	2013-09-19	Male	NULL	rectal swab	Conventional PCR	Modified Watanabe et al, RdRp gene	Negative
DR Congo	Kinshasa	-4.34	15.3	urban	CD115767	Bats	Neoromicia nana	Banana Pipistrelle	2013-09-19	Male	NULL	rectal swab	Conventional PCR	Quan et al, RdRp gene	Negative
DR Congo	Kinshasa	-4.34	15.3	urban	CD115768	Bats	Neoromicia nana	Banana Pipistrelle	2013-09-19	Male	NULL	rectal swab	Conventional PCR	Modified Watanabe et al, RdRp gene	Negative
DR Congo	Kinshasa	-4.34	15.3	urban	CD115768	Bats	Neoromicia nana	Banana Pipistrelle	2013-09-19	Male	NULL	rectal swab	Conventional PCR	Quan et al, RdRp gene	Negative
DR Congo	Kinshasa Province	-4.33	15.33	large market	CD115769	Non-human Primates	Lophocebus aterrimus	Black Mangabey	2013-09-20	Male	NULL	rectal swab	Conventional PCR	Modified Watanabe et al, RdRp gene	Negative
DR Congo	Kinshasa Province	-4.33	15.33	large market	CD115769	Non-human Primates	Lophocebus aterrimus	Black Mangabey	2013-09-20	Male	NULL	rectal swab	Conventional PCR	Quan et al, RdRp gene	Negative
DR Congo	Kinshasa Province	-4.33	15.33	large market	CD115770	Non-human Primates	Cercopithecus neglectus	De Brazza's Monkey	2013-09-20	Male	NULL	rectal swab	Conventional PCR	Modified Watanabe et al, RdRp gene	Negative
DR Congo	Kinshasa Province	-4.33	15.33	large market	CD115770	Non-human Primates	Cercopithecus neglectus	De Brazza's Monkey	2013-09-20	Male	NULL	rectal swab	Conventional PCR	Quan et al, RdRp gene	Negative
DR Congo	Kinshasa Province	-4.33	15.33	large market	CD115771	Non-human Primates	Cercopithecus ascanius	Red Tailed Monkey	2013-09-20	Male	NULL	rectal swab	Conventional PCR	Modified Watanabe et al, RdRp gene	Negative
DR Congo	Kinshasa Province	-4.33	15.33	large market	CD115771	Non-human Primates	Cercopithecus ascanius	Red Tailed Monkey	2013-09-20	Male	NULL	rectal swab	Conventional PCR	Quan et al, RdRp gene	Negative
DR Congo	Kinshasa Province	-4.33	15.33	large market	CD115772	Non-human Primates	Cercopithecus wolfi	Wolf's Monkey	2013-09-20	Male	NULL	rectal swab	Conventional PCR	Modified Watanabe et al, RdRp gene	Negative
DR Congo	Kinshasa Province	-4.33	15.33	large market	CD115772	Non-human Primates	Cercopithecus wolfi	Wolf's Monkey	2013-09-20	Male	NULL	rectal swab	Conventional PCR	Quan et al, RdRp gene	Negative
DR Congo	Bas Congo Province	-5.37	13.79	other; crop production	CD115773	Rodents & Shrews	Steatomys pratensis	Fat Mouse	2013-09-10	Female	NULL	rectal swab	Conventional PCR	Quan et al, RdRp gene	Negative
DR Congo	Bas Congo Province	-5.37	13.79	other; crop production	CD115774	Rodents & Shrews	Steatomys pratensis	Fat Mouse	2013-09-10	Male	NULL	rectal swab	Conventional PCR	Quan et al, RdRp gene	Negative
DR Congo	Bas Congo Province	-5.37	13.79	other; crop production	CD115775	Rodents & Shrews	Steatomys pratensis	Fat Mouse	2013-09-10	Female	NULL	rectal swab	Conventional PCR	Quan et al, RdRp gene	Negative
DR Congo	Bas Congo Province	-5.37	13.79	other; crop production	CD115776	Rodents & Shrews	Steatomys pratensis	Fat Mouse	2013-09-10	Male	NULL	liver	Conventional PCR	Quan et al, RdRp gene	Negative
DR Congo	Bas Congo Province	-5.37	13.79	other; crop production	CD115776	Rodents & Shrews	Steatomys pratensis	Fat Mouse	2013-09-10	Male	NULL	rectal swab	Conventional PCR	Quan et al, RdRp gene	Negative
DR Congo	Bas Congo Province	-5.37	13.79	other; crop production	CD115777	Rodents & Shrews	Steatomys pratensis	Fat Mouse	2013-09-10	Male	NULL	rectal swab	Conventional PCR	Quan et al, RdRp gene	Negative
DR Congo	Bas Congo Province	-5.37	13.79	other; crop production	CD115778	Rodents & Shrews	Lemniscomys striatus	Typical Striped Grass Mouse	2013-09-10	Male	NULL	rectal swab	Conventional PCR	Quan et al, RdRp gene	Negative
DR Congo	Bas Congo Province	-5.37	13.79	other; crop production	CD115779	Rodents & Shrews	Lemniscomys striatus	Typical Striped Grass Mouse	2013-09-10	Male	NULL	rectal swab	Conventional PCR	Quan et al, RdRp gene	Negative
DR Congo	Bas Congo Province	-5.37	13.79	other; crop production	CD115780	Rodents & Shrews	Lemniscomys striatus	Typical Striped Grass Mouse	2013-09-10	Female	NULL	rectal swab	Conventional PCR	Quan et al, RdRp gene	Negative
DR Congo	Bas Congo Province	-5.37	13.79	other; crop production	CD115781	Rodents & Shrews	Lemniscomys striatus	Typical Striped Grass Mouse	2013-09-10	Female	NULL	rectal swab	Conventional PCR	Quan et al, RdRp gene	Negative
DR Congo	Bas Congo Province	-5.37	13.79	other; crop production	CD115782	Rodents & Shrews	Lemniscomys striatus	Typical Striped Grass Mouse	2013-09-10	Male	NULL	rectal swab	Conventional PCR	Quan et al, RdRp gene	Negative
DR Congo	Bas Congo Province	-5.37	13.79	other; crop production	CD115783	Bats	Micropteropus pusillus	Peter's Dwarf Epauletted Fruit Bat	2013-09-10	Male	NULL	rectal swab	Conventional PCR	Modified Watanabe et al, RdRp gene	Negative
DR Congo	Bas Congo Province	-5.37	13.79	other; crop production	CD115783	Bats	Micropteropus pusillus	Peter's Dwarf Epauletted Fruit Bat	2013-09-10	Male	NULL	rectal swab	Conventional PCR	Quan et al, RdRp gene	Negative
DR Congo	Bas Congo Province	-5.37	13.79	other; crop production	CD115784	Bats	Micropteropus pusillus	Peter's Dwarf Epauletted Fruit Bat	2013-09-10	Female	NULL	rectal swab	Conventional PCR	Modified Watanabe et al, RdRp gene	Negative
DR Congo	Bas Congo Province	-5.37	13.79	other; crop production	CD115784	Bats	Micropteropus pusillus	Peter's Dwarf Epauletted Fruit Bat	2013-09-10	Female	NULL	rectal swab	Conventional PCR	Quan et al, RdRp gene	Negative
DR Congo	Bas Congo Province	-5.37	13.79	other; crop production	CD115785	Bats	Micropteropus pusillus	Peter's Dwarf Epauletted Fruit Bat	2013-09-10	Male	NULL	rectal swab	Conventional PCR	Modified Watanabe et al, RdRp gene	Negative
DR Congo	Bas Congo Province	-5.37	13.79	other; crop production	CD115785	Bats	Micropteropus pusillus	Peter's Dwarf Epauletted Fruit Bat	2013-09-10	Male	NULL	rectal swab	Conventional PCR	Quan et al, RdRp gene	Negative
DR Congo	Bas Congo Province	-5.37	13.79	other; crop production	CD115786	Bats	Micropteropus pusillus	Peter's Dwarf Epauletted Fruit Bat	2013-09-10	Male	NULL	oral swab	Conventional PCR	Modified Watanabe et al, RdRp gene	Negative
DR Congo	Bas Congo Province	-5.37	13.79	other; crop production	CD115786	Bats	Micropteropus pusillus	Peter's Dwarf Epauletted Fruit Bat	2013-09-10	Male	NULL	oral swab	Conventional PCR	Quan et al, RdRp gene	Negative
DR Congo	Bas Congo Province	-5.37	13.79	other; crop production	CD115787	Bats	Micropteropus pusillus	Peter's Dwarf Epauletted Fruit Bat	2013-09-10	Female	NULL	rectal swab	Conventional PCR	Modified Watanabe et al, RdRp gene	Negative
DR Congo	Bas Congo Province	-5.37	13.79	other; crop production	CD115787	Bats	Micropteropus pusillus	Peter's Dwarf Epauletted Fruit Bat	2013-09-10	Female	NULL	rectal swab	Conventional PCR	Quan et al, RdRp gene	Negative
DR Congo	Bas Congo Province	-5.37	13.79	other; crop production	CD115788	Rodents & Shrews	Rodentia	Unidentified Rodent	2013-09-10	Female	NULL	rectal swab	Conventional PCR	Quan et al, RdRp gene	Negative
DR Congo	Bas Congo Province	-5.37	13.79	other; crop production	CD115789	Rodents & Shrews	Rodentia	Unidentified Rodent	2013-09-10	Female	NULL	rectal swab	Conventional PCR	Quan et al, RdRp gene	Negative
DR Congo	Bas Congo Province	-5.37	13.79	other; crop production	CD115790	Bats	Megaloglossus woermanni	Woermann's Fruit Bat	2013-09-10	Male	NULL	rectal swab	Conventional PCR	Modified Watanabe et al, RdRp gene	Negative
DR Congo	Bas Congo Province	-5.37	13.79	other; crop production	CD115790	Bats	Megaloglossus woermanni	Woermann's Fruit Bat	2013-09-10	Male	NULL	rectal swab	Conventional PCR	Quan et al, RdRp gene	Negative
DR Congo	Bas Congo Province	-5.37	13.79	other; crop production	CD115791	Bats	Epomops franqueti	Franquet's Epauletted Fruit Bat	2013-09-10	Female	NULL	rectal swab	Conventional PCR	Modified Watanabe et al, RdRp gene	Negative
DR Congo	Bas Congo Province	-5.37	13.79	other; crop production	CD115791	Bats	Epomops franqueti	Franquet's Epauletted Fruit Bat	2013-09-10	Female	NULL	rectal swab	Conventional PCR	Quan et al, RdRp gene	Negative
DR Congo	Bas Congo Province	-5.37	13.79	other; crop production	CD115792	Bats	Megaloglossus woermanni	Woermann's Fruit Bat	2013-09-10	Male	NULL	rectal swab	Conventional PCR	Modified Watanabe et al, RdRp gene	Negative
DR Congo	Bas Congo Province	-5.37	13.79	other; crop production	CD115792	Bats	Megaloglossus woermanni	Woermann's Fruit Bat	2013-09-10	Male	NULL	rectal swab	Conventional PCR	Quan et al, RdRp gene	Negative
DR Congo	Bas Congo Province	-5.32	13.73	other; crop production	CD115794	Rodents & Shrews	Steatomys pratensis	Fat Mouse	2013-10-01	Male	NULL	rectal swab	Conventional PCR	Quan et al, RdRp gene	Negative
DR Congo	Bas Congo Province	-5.32	13.73	other; crop production	CD115795	Rodents & Shrews	Steatomys pratensis	Fat Mouse	2013-10-01	Female	NULL	rectal swab	Conventional PCR	Quan et al, RdRp gene	Negative
DR Congo	Bas Congo Province	-5.32	13.73	other; crop production	CD115796	Rodents & Shrews	Steatomys pratensis	Fat Mouse	2013-10-01	Female	NULL	rectal swab	Conventional PCR	Quan et al, RdRp gene	Negative
DR Congo	Bas Congo Province	-5.32	13.73	other; crop production	CD115797	Rodents & Shrews	Steatomys pratensis	Fat Mouse	2013-10-01	Female	NULL	rectal swab	Conventional PCR	Quan et al, RdRp gene	Negative
DR Congo	Bas Congo Province	-5.32	13.73	other; crop production	CD115798	Rodents & Shrews	Lemniscomys striatus	Typical Striped Grass Mouse	2013-10-01	Female	NULL	rectal swab	Conventional PCR	Quan et al, RdRp gene	Negative
DR Congo	Bas Congo Province	-5.32	13.73	other; crop production	CD115799	Rodents & Shrews	Lemniscomys striatus	Typical Striped Grass Mouse	2013-10-01	Male	NULL	rectal swab	Conventional PCR	Modified Watanabe et al, RdRp gene	Negative
DR Congo	Bas Congo Province	-5.32	13.73	other; crop production	CD115799	Rodents & Shrews	Lemniscomys striatus	Typical Striped Grass Mouse	2013-10-01	Male	NULL	rectal swab	Conventional PCR	Quan et al, RdRp gene	Negative
DR Congo	Bas Congo Province	-5.32	13.73	other; crop production	CD115800	Rodents & Shrews	Steatomys pratensis	Fat Mouse	2013-10-01	Male	NULL	rectal swab	Conventional PCR	Modified Watanabe et al, RdRp gene	Negative
DR Congo	Bas Congo Province	-5.32	13.73	other; crop production	CD115800	Rodents & Shrews	Steatomys pratensis	Fat Mouse	2013-10-01	Male	NULL	rectal swab	Conventional PCR	Quan et al, RdRp gene	Negative
DR Congo	Bas Congo Province	-5.32	13.73	other; crop production	CD115801	Rodents & Shrews	Steatomys pratensis	Fat Mouse	2013-10-01	Male	NULL	rectal swab	Conventional PCR	Modified Watanabe et al, RdRp gene	Negative
DR Congo	Bas Congo Province	-5.32	13.73	other; crop production	CD115801	Rodents & Shrews	Steatomys pratensis	Fat Mouse	2013-10-01	Male	NULL	rectal swab	Conventional PCR	Quan et al, RdRp gene	Negative
DR Congo	Bas Congo Province	-5.32	13.73	other; crop production	CD115802	Rodents & Shrews	Steatomys pratensis	Fat Mouse	2013-10-01	Male	NULL	rectal swab	Conventional PCR	Modified Watanabe et al, RdRp gene	Negative
DR Congo	Bas Congo Province	-5.32	13.73	other; crop production	CD115802	Rodents & Shrews	Steatomys pratensis	Fat Mouse	2013-10-01	Male	NULL	rectal swab	Conventional PCR	Quan et al, RdRp gene	Negative
DR Congo	Bas Congo Province	-5.32	13.73	other; crop production	CD115803	Rodents & Shrews	Steatomys pratensis	Fat Mouse	2013-10-01	Female	NULL	rectal swab	Conventional PCR	Modified Watanabe et al, RdRp gene	Negative
DR Congo	Bas Congo Province	-5.32	13.73	other; crop production	CD115803	Rodents & Shrews	Steatomys pratensis	Fat Mouse	2013-10-01	Female	NULL	rectal swab	Conventional PCR	Quan et al, RdRp gene	Negative
DR Congo	Bas Congo Province	-5.32	13.73	other; crop production	CD115804	Rodents & Shrews	Steatomys pratensis	Fat Mouse	2013-10-01	Male	NULL	rectal swab	Conventional PCR	Modified Watanabe et al, RdRp gene	Negative
DR Congo	Bas Congo Province	-5.32	13.73	other; crop production	CD115804	Rodents & Shrews	Steatomys pratensis	Fat Mouse	2013-10-01	Male	NULL	rectal swab	Conventional PCR	Quan et al, RdRp gene	Negative
DR Congo	Bas Congo Province	-5.32	13.73	other; crop production	CD115805	Bats	Rhinolophus sp.	Unidentified Insectivorous Bat	2013-10-01	Male	NULL	rectal swab	Conventional PCR	Modified Watanabe et al, RdRp gene	Negative
DR Congo	Bas Congo Province	-5.32	13.73	other; crop production	CD115805	Bats	Rhinolophus sp.	Unidentified Insectivorous Bat	2013-10-01	Male	NULL	rectal swab	Conventional PCR	Quan et al, RdRp gene	Negative
DR Congo	Bas Congo Province	-5.32	13.73	other; crop production	CD115806	Bats	Rhinolophus sp.	Unidentified Insectivorous Bat	2013-10-01	Male	NULL	rectal swab	Conventional PCR	Modified Watanabe et al, RdRp gene	Negative
DR Congo	Bas Congo Province	-5.32	13.73	other; crop production	CD115806	Bats	Rhinolophus sp.	Unidentified Insectivorous Bat	2013-10-01	Male	NULL	rectal swab	Conventional PCR	Quan et al, RdRp gene	Negative
DR Congo	Bas Congo Province	-5.32	13.73	other; crop production	CD115807	Bats	Rhinolophus sp.	Unidentified Insectivorous Bat	2013-10-01	Male	NULL	rectal swab	Conventional PCR	Modified Watanabe et al, RdRp gene	Negative
DR Congo	Bas Congo Province	-5.32	13.73	other; crop production	CD115807	Bats	Rhinolophus sp.	Unidentified Insectivorous Bat	2013-10-01	Male	NULL	rectal swab	Conventional PCR	Quan et al, RdRp gene	Negative
DR Congo	Bas Congo Province	-5.32	13.73	other; crop production	CD115808	Bats	Rhinolophus sp.	Unidentified Insectivorous Bat	2013-10-01	Male	NULL	rectal swab	Conventional PCR	Modified Watanabe et al, RdRp gene	Negative
DR Congo	Bas Congo Province	-5.32	13.73	other; crop production	CD115808	Bats	Rhinolophus sp.	Unidentified Insectivorous Bat	2013-10-01	Male	NULL	rectal swab	Conventional PCR	Quan et al, RdRp gene	Negative
DR Congo	Bas Congo Province	-5.32	13.73	other; crop production	CD115809	Bats	Rhinolophus sp.	Unidentified Insectivorous Bat	2013-10-01	Male	NULL	rectal swab	Conventional PCR	Modified Watanabe et al, RdRp gene	Negative
DR Congo	Bas Congo Province	-5.32	13.73	other; crop production	CD115809	Bats	Rhinolophus sp.	Unidentified Insectivorous Bat	2013-10-01	Male	NULL	rectal swab	Conventional PCR	Quan et al, RdRp gene	Negative
DR Congo	Bas Congo Province	-5.32	13.73	other; crop production	CD115810	Bats	Rhinolophus sp.	Unidentified Insectivorous Bat	2013-10-01	Male	NULL	rectal swab	Conventional PCR	Modified Watanabe et al, RdRp gene	Negative
DR Congo	Bas Congo Province	-5.32	13.73	other; crop production	CD115810	Bats	Rhinolophus sp.	Unidentified Insectivorous Bat	2013-10-01	Male	NULL	rectal swab	Conventional PCR	Quan et al, RdRp gene	Negative
DR Congo	Bas Congo Province	-5.32	13.73	other; crop production	CD115811	Bats	Rhinolophus sp.	Unidentified Insectivorous Bat	2013-10-01	Male	NULL	oral swab	Conventional PCR	Modified Watanabe et al, RdRp gene	Negative
DR Congo	Bas Congo Province	-5.32	13.73	other; crop production	CD115811	Bats	Rhinolophus sp.	Unidentified Insectivorous Bat	2013-10-01	Male	NULL	oral swab	Conventional PCR	Quan et al, RdRp gene	Negative
DR Congo	Bas Congo Province	-5.32	13.73	other; crop production	CD115812	Bats	Rhinolophus sp.	Unidentified Insectivorous Bat	2013-10-01	Male	NULL	rectal swab	Conventional PCR	Modified Watanabe et al, RdRp gene	Negative
DR Congo	Bas Congo Province	-5.32	13.73	other; crop production	CD115812	Bats	Rhinolophus sp.	Unidentified Insectivorous Bat	2013-10-01	Male	NULL	rectal swab	Conventional PCR	Quan et al, RdRp gene	Negative
DR Congo	Bas Congo Province	-5.32	13.73	other; crop production	CD115813	Bats	Rhinolophus sp.	Unidentified Insectivorous Bat	2013-10-01	Male	NULL	rectal swab	Conventional PCR	Modified Watanabe et al, RdRp gene	Negative
DR Congo	Bas Congo Province	-5.32	13.73	other; crop production	CD115813	Bats	Rhinolophus sp.	Unidentified Insectivorous Bat	2013-10-01	Male	NULL	rectal swab	Conventional PCR	Quan et al, RdRp gene	Negative
DR Congo	Bas Congo Province	-5.32	13.73	other; crop production	CD115814	Bats	Rhinolophus sp.	Unidentified Insectivorous Bat	2013-10-01	Male	NULL	rectal swab	Conventional PCR	Modified Watanabe et al, RdRp gene	Negative
DR Congo	Bas Congo Province	-5.32	13.73	other; crop production	CD115814	Bats	Rhinolophus sp.	Unidentified Insectivorous Bat	2013-10-01	Male	NULL	rectal swab	Conventional PCR	Quan et al, RdRp gene	Negative
DR Congo	Bas Congo Province	-5.32	13.73	other; crop production	CD115815	Bats	Rhinolophus sp.	Unidentified Insectivorous Bat	2013-10-01	Male	NULL	rectal swab	Conventional PCR	Modified Watanabe et al, RdRp gene	Negative
DR Congo	Bas Congo Province	-5.32	13.73	other; crop production	CD115815	Bats	Rhinolophus sp.	Unidentified Insectivorous Bat	2013-10-01	Male	NULL	rectal swab	Conventional PCR	Quan et al, RdRp gene	Negative
DR Congo	Bas Congo Province	-5.32	13.73	other; crop production	CD115816	Bats	Rhinolophus sp.	Unidentified Insectivorous Bat	2013-10-01	Male	NULL	rectal swab	Conventional PCR	Modified Watanabe et al, RdRp gene	Negative
DR Congo	Bas Congo Province	-5.32	13.73	other; crop production	CD115816	Bats	Rhinolophus sp.	Unidentified Insectivorous Bat	2013-10-01	Male	NULL	rectal swab	Conventional PCR	Quan et al, RdRp gene	Negative
DR Congo	Bas Congo Province	-5.32	13.73	other; crop production	CD115817	Bats	Rhinolophus sp.	Unidentified Insectivorous Bat	2013-10-01	Female	NULL	rectal swab	Conventional PCR	Modified Watanabe et al, RdRp gene	Negative
DR Congo	Bas Congo Province	-5.32	13.73	other; crop production	CD115817	Bats	Rhinolophus sp.	Unidentified Insectivorous Bat	2013-10-01	Female	NULL	rectal swab	Conventional PCR	Quan et al, RdRp gene	Negative
DR Congo	Bas Congo Province	-5.32	13.73	other; crop production	CD115818	Bats	Rhinolophus sp.	Unidentified Insectivorous Bat	2013-10-01	Male	NULL	rectal swab	Conventional PCR	Modified Watanabe et al, RdRp gene	Negative
DR Congo	Bas Congo Province	-5.32	13.73	other; crop production	CD115818	Bats	Rhinolophus sp.	Unidentified Insectivorous Bat	2013-10-01	Male	NULL	rectal swab	Conventional PCR	Quan et al, RdRp gene	Negative
DR Congo	Bas Congo Province	-5.32	13.73	other; crop production	CD115819	Bats	Rhinolophus sp.	Unidentified Insectivorous Bat	2013-10-01	Male	NULL	rectal swab	Conventional PCR	Modified Watanabe et al, RdRp gene	Negative
DR Congo	Bas Congo Province	-5.32	13.73	other; crop production	CD115819	Bats	Rhinolophus sp.	Unidentified Insectivorous Bat	2013-10-01	Male	NULL	rectal swab	Conventional PCR	Quan et al, RdRp gene	Negative
DR Congo	Bas Congo Province	-5.32	13.73	other; crop production	CD115820	Bats	Rhinolophus sp.	Unidentified Insectivorous Bat	2013-10-01	Male	NULL	rectal swab	Conventional PCR	Modified Watanabe et al, RdRp gene	Negative
DR Congo	Bas Congo Province	-5.32	13.73	other; crop production	CD115820	Bats	Rhinolophus sp.	Unidentified Insectivorous Bat	2013-10-01	Male	NULL	rectal swab	Conventional PCR	Quan et al, RdRp gene	Negative
DR Congo	Bas Congo Province	-5.32	13.73	other; crop production	CD115821	Bats	Rhinolophus sp.	Unidentified Insectivorous Bat	2013-10-01	Male	NULL	rectal swab	Conventional PCR	Modified Watanabe et al, RdRp gene	Negative
DR Congo	Bas Congo Province	-5.32	13.73	other; crop production	CD115821	Bats	Rhinolophus sp.	Unidentified Insectivorous Bat	2013-10-01	Male	NULL	rectal swab	Conventional PCR	Quan et al, RdRp gene	Negative
DR Congo	Bas Congo Province	-5.32	13.73	other; crop production	CD115822	Bats	Nycteris sp.	Unidentified Nycteris Bat	2013-10-01	Male	NULL	rectal swab	Conventional PCR	Modified Watanabe et al, RdRp gene	Negative
DR Congo	Bas Congo Province	-5.32	13.73	other; crop production	CD115822	Bats	Nycteris sp.	Unidentified Nycteris Bat	2013-10-01	Male	NULL	rectal swab	Conventional PCR	Quan et al, RdRp gene	Negative
DR Congo	Bas Congo Province	-5.32	13.73	other; crop production	CD115823	Bats	Nycteris sp.	Unidentified Nycteris Bat	2013-10-01	Female	NULL	rectal swab	Conventional PCR	Modified Watanabe et al, RdRp gene	Negative
DR Congo	Bas Congo Province	-5.32	13.73	other; crop production	CD115823	Bats	Nycteris sp.	Unidentified Nycteris Bat	2013-10-01	Female	NULL	rectal swab	Conventional PCR	Quan et al, RdRp gene	Negative
DR Congo	Bas Congo Province	-5.32	13.73	other; crop production	CD115824	Bats	Nycteris sp.	Unidentified Nycteris Bat	2013-10-01	Male	NULL	rectal swab	Conventional PCR	Modified Watanabe et al, RdRp gene	Negative
DR Congo	Bas Congo Province	-5.32	13.73	other; crop production	CD115824	Bats	Nycteris sp.	Unidentified Nycteris Bat	2013-10-01	Male	NULL	rectal swab	Conventional PCR	Quan et al, RdRp gene	Negative
DR Congo	Bas Congo Province	-5.32	13.73	other; crop production	CD115825	Bats	Nycteris sp.	Unidentified Nycteris Bat	2013-10-01	Female	NULL	oral swab	Conventional PCR	Modified Watanabe et al, RdRp gene	Negative
DR Congo	Bas Congo Province	-5.32	13.73	other; crop production	CD115825	Bats	Nycteris sp.	Unidentified Nycteris Bat	2013-10-01	Female	NULL	oral swab	Conventional PCR	Quan et al, RdRp gene	Negative
DR Congo	Bas Congo Province	-5.32	13.73	other; crop production	CD115826	Bats	Nycteris sp.	Unidentified Nycteris Bat	2013-10-01	Male	NULL	rectal swab	Conventional PCR	Modified Watanabe et al, RdRp gene	Negative
DR Congo	Bas Congo Province	-5.32	13.73	other; crop production	CD115826	Bats	Nycteris sp.	Unidentified Nycteris Bat	2013-10-01	Male	NULL	rectal swab	Conventional PCR	Quan et al, RdRp gene	Negative
DR Congo	Bas Congo Province	-5.32	13.73	other; crop production	CD115827	Bats	Nycteris sp.	Unidentified Nycteris Bat	2013-10-01	Female	NULL	rectal swab	Conventional PCR	Modified Watanabe et al, RdRp gene	Negative
DR Congo	Bas Congo Province	-5.32	13.73	other; crop production	CD115827	Bats	Nycteris sp.	Unidentified Nycteris Bat	2013-10-01	Female	NULL	rectal swab	Conventional PCR	Quan et al, RdRp gene	Negative
DR Congo	BANDUNDU	-6.45	17.32	dwellings and temporary settlements	CD115828	Rodents & Shrews	Paraxerus sp.	Unidentifed Squirrel	2013-12-26	Male	NULL	rectal swab	Conventional PCR	Modified Watanabe et al, RdRp gene	Negative
DR Congo	BANDUNDU	-6.45	17.32	dwellings and temporary settlements	CD115828	Rodents & Shrews	Paraxerus sp.	Unidentifed Squirrel	2013-12-26	Male	NULL	rectal swab	Conventional PCR	Quan et al, RdRp gene	Negative
DR Congo	BANDUNDU	-6.45	17.32	dwellings and temporary settlements	CD115829	Bats	Megaloglossus woermanni	Woermann's Fruit Bat	2013-12-26	Female	NULL	rectal swab	Conventional PCR	Modified Watanabe et al, RdRp gene	Negative
DR Congo	BANDUNDU	-6.45	17.32	dwellings and temporary settlements	CD115829	Bats	Megaloglossus woermanni	Woermann's Fruit Bat	2013-12-26	Female	NULL	rectal swab	Conventional PCR	Quan et al, RdRp gene	Positive
DR Congo	BANDUNDU	-6.45	17.32	dwellings and temporary settlements	CD115830	Bats	Megaloglossus woermanni	Woermann's Fruit Bat	2013-12-26	Female	NULL	rectal swab	Conventional PCR	Modified Watanabe et al, RdRp gene	Negative
DR Congo	BANDUNDU	-6.45	17.32	dwellings and temporary settlements	CD115830	Bats	Megaloglossus woermanni	Woermann's Fruit Bat	2013-12-26	Female	NULL	rectal swab	Conventional PCR	Quan et al, RdRp gene	Positive
DR Congo	BANDUNDU	-6.45	17.32	dwellings and temporary settlements	CD115831	Bats	Megaloglossus woermanni	Woermann's Fruit Bat	2013-12-26	Female	NULL	rectal swab	Conventional PCR	Modified Watanabe et al, RdRp gene	Negative
DR Congo	BANDUNDU	-6.45	17.32	dwellings and temporary settlements	CD115831	Bats	Megaloglossus woermanni	Woermann's Fruit Bat	2013-12-26	Female	NULL	rectal swab	Conventional PCR	Quan et al, RdRp gene	Negative
DR Congo	BANDUNDU	-6.45	17.32	dwellings and temporary settlements	CD115832	Bats	Micropteropus pusillus	Peter's Dwarf Epauletted Fruit Bat	2013-12-26	Female	NULL	rectal swab	Conventional PCR	Modified Watanabe et al, RdRp gene	Negative
DR Congo	BANDUNDU	-6.45	17.32	dwellings and temporary settlements	CD115832	Bats	Micropteropus pusillus	Peter's Dwarf Epauletted Fruit Bat	2013-12-26	Female	NULL	rectal swab	Conventional PCR	Quan et al, RdRp gene	Negative
DR Congo	BANDUNDU	-6.45	17.32	dwellings and temporary settlements	CD115833	Bats	Micropteropus pusillus	Peter's Dwarf Epauletted Fruit Bat	2013-12-26	Female	NULL	rectal swab	Conventional PCR	Modified Watanabe et al, RdRp gene	Negative
DR Congo	BANDUNDU	-6.45	17.32	dwellings and temporary settlements	CD115833	Bats	Micropteropus pusillus	Peter's Dwarf Epauletted Fruit Bat	2013-12-26	Female	NULL	rectal swab	Conventional PCR	Quan et al, RdRp gene	Negative
DR Congo	BANDUNDU	-6.47	17.33	dwellings and temporary settlements	CD115834	Bats	Micropteropus pusillus	Peter's Dwarf Epauletted Fruit Bat	2013-12-27	Male	NULL	rectal swab	Conventional PCR	Modified Watanabe et al, RdRp gene	Negative
DR Congo	BANDUNDU	-6.47	17.33	dwellings and temporary settlements	CD115834	Bats	Micropteropus pusillus	Peter's Dwarf Epauletted Fruit Bat	2013-12-27	Male	NULL	rectal swab	Conventional PCR	Quan et al, RdRp gene	Negative
DR Congo	BANDUNDU	-6.47	17.33	dwellings and temporary settlements	CD115835	Bats	Megaloglossus woermanni	Woermann's Fruit Bat	2013-12-27	Male	NULL	rectal swab	Conventional PCR	Modified Watanabe et al, RdRp gene	Negative
DR Congo	BANDUNDU	-6.47	17.33	dwellings and temporary settlements	CD115835	Bats	Megaloglossus woermanni	Woermann's Fruit Bat	2013-12-27	Male	NULL	rectal swab	Conventional PCR	Quan et al, RdRp gene	Negative
DR Congo	BANDUNDU	-6.47	17.33	dwellings and temporary settlements	CD115836	Bats	Micropteropus pusillus	Peter's Dwarf Epauletted Fruit Bat	2013-12-27	Female	NULL	rectal swab	Conventional PCR	Modified Watanabe et al, RdRp gene	Negative
DR Congo	BANDUNDU	-6.47	17.33	dwellings and temporary settlements	CD115836	Bats	Micropteropus pusillus	Peter's Dwarf Epauletted Fruit Bat	2013-12-27	Female	NULL	rectal swab	Conventional PCR	Quan et al, RdRp gene	Negative
DR Congo	BANDUNDU	-6.47	17.33	dwellings and temporary settlements	CD115837	Rodents & Shrews	Paraxerus sp.	Unidentifed Squirrel	2013-12-27	Female	NULL	rectal swab	Conventional PCR	Modified Watanabe et al, RdRp gene	Negative
DR Congo	BANDUNDU	-6.47	17.33	dwellings and temporary settlements	CD115837	Rodents & Shrews	Paraxerus sp.	Unidentifed Squirrel	2013-12-27	Female	NULL	rectal swab	Conventional PCR	Quan et al, RdRp gene	Negative
DR Congo	BANDUNDU	-6.47	17.33	dwellings and temporary settlements	CD115838	Rodents & Shrews	Rattus rattus	Black Rat	2013-12-27	Female	NULL	rectal swab	Conventional PCR	Modified Watanabe et al, RdRp gene	Negative
DR Congo	BANDUNDU	-6.47	17.33	dwellings and temporary settlements	CD115838	Rodents & Shrews	Rattus rattus	Black Rat	2013-12-27	Female	NULL	rectal swab	Conventional PCR	Quan et al, RdRp gene	Negative
DR Congo	BANDUNDU	-6.47	17.33	dwellings and temporary settlements	CD115839	Rodents & Shrews	Rattus rattus	Black Rat	2013-12-27	Male	NULL	rectal swab	Conventional PCR	Modified Watanabe et al, RdRp gene	Negative
DR Congo	BANDUNDU	-6.47	17.33	dwellings and temporary settlements	CD115839	Rodents & Shrews	Rattus rattus	Black Rat	2013-12-27	Male	NULL	rectal swab	Conventional PCR	Quan et al, RdRp gene	Negative
DR Congo	BANDUNDU	-6.47	17.33	dwellings and temporary settlements	CD115840	Non-human Primates	Galago senegalensis	Northern Lesser Galago	2013-12-27	Male	NULL	rectal swab	Conventional PCR	Modified Watanabe et al, RdRp gene	Negative
DR Congo	BANDUNDU	-6.47	17.33	dwellings and temporary settlements	CD115840	Non-human Primates	Galago senegalensis	Northern Lesser Galago	2013-12-27	Male	NULL	rectal swab	Conventional PCR	Quan et al, RdRp gene	Negative
DR Congo	BANDUNDU	-6.45	17.32	dwellings and temporary settlements	CD115841	Rodents & Shrews	Paraxerus sp.	Unidentifed Squirrel	2013-12-26	Male	NULL	rectal swab	Conventional PCR	Modified Watanabe et al, RdRp gene	Negative
DR Congo	BANDUNDU	-6.45	17.32	dwellings and temporary settlements	CD115841	Rodents & Shrews	Paraxerus sp.	Unidentifed Squirrel	2013-12-26	Male	NULL	rectal swab	Conventional PCR	Quan et al, RdRp gene	Negative
DR Congo	BANDUNDU	-6.45	17.32	dwellings and temporary settlements	CD115842	Rodents & Shrews	Pseudomys sp.	Unidentifed Rat	2013-12-26	Female	NULL	rectal swab	Conventional PCR	Modified Watanabe et al, RdRp gene	Negative
DR Congo	BANDUNDU	-6.45	17.32	dwellings and temporary settlements	CD115842	Rodents & Shrews	Pseudomys sp.	Unidentifed Rat	2013-12-26	Female	NULL	rectal swab	Conventional PCR	Quan et al, RdRp gene	Negative
DR Congo	BANDUNDU	-6.45	17.32	dwellings and temporary settlements	CD115843	Bats	Megaloglossus woermanni	Woermann's Fruit Bat	2013-12-26	Male	NULL	rectal swab	Conventional PCR	Modified Watanabe et al, RdRp gene	Negative
DR Congo	BANDUNDU	-6.45	17.32	dwellings and temporary settlements	CD115843	Bats	Megaloglossus woermanni	Woermann's Fruit Bat	2013-12-26	Male	NULL	rectal swab	Conventional PCR	Quan et al, RdRp gene	Negative
DR Congo	BANDUNDU	-6.45	17.32	dwellings and temporary settlements	CD115844	Bats	Megaloglossus woermanni	Woermann's Fruit Bat	2013-12-26	Male	NULL	rectal swab	Conventional PCR	Modified Watanabe et al, RdRp gene	Negative
DR Congo	BANDUNDU	-6.45	17.32	dwellings and temporary settlements	CD115844	Bats	Megaloglossus woermanni	Woermann's Fruit Bat	2013-12-26	Male	NULL	rectal swab	Conventional PCR	Quan et al, RdRp gene	Negative
DR Congo	BANDUNDU	-6.45	17.32	dwellings and temporary settlements	CD115845	Bats	Megaloglossus woermanni	Woermann's Fruit Bat	2013-12-26	Female	NULL	rectal swab	Conventional PCR	Modified Watanabe et al, RdRp gene	Negative
DR Congo	BANDUNDU	-6.45	17.32	dwellings and temporary settlements	CD115845	Bats	Megaloglossus woermanni	Woermann's Fruit Bat	2013-12-26	Female	NULL	rectal swab	Conventional PCR	Quan et al, RdRp gene	Negative
DR Congo	BANDUNDU	-6.45	17.32	dwellings and temporary settlements	CD115846	Bats	Megaloglossus woermanni	Woermann's Fruit Bat	2013-12-26	Female	NULL	rectal swab	Conventional PCR	Modified Watanabe et al, RdRp gene	Negative
DR Congo	BANDUNDU	-6.45	17.32	dwellings and temporary settlements	CD115846	Bats	Megaloglossus woermanni	Woermann's Fruit Bat	2013-12-26	Female	NULL	rectal swab	Conventional PCR	Quan et al, RdRp gene	Negative
DR Congo	BANDUNDU	-6.45	17.32	dwellings and temporary settlements	CD115847	Bats	Megaloglossus woermanni	Woermann's Fruit Bat	2013-12-26	Male	NULL	rectal swab	Conventional PCR	Modified Watanabe et al, RdRp gene	Positive
DR Congo	BANDUNDU	-6.45	17.32	dwellings and temporary settlements	CD115847	Bats	Megaloglossus woermanni	Woermann's Fruit Bat	2013-12-26	Male	NULL	rectal swab	Conventional PCR	Quan et al, RdRp gene	Negative
DR Congo	BANDUNDU	-6.45	17.32	dwellings and temporary settlements	CD115848	Bats	Megaloglossus woermanni	Woermann's Fruit Bat	2013-12-26	Male	NULL	rectal swab	Conventional PCR	Modified Watanabe et al, RdRp gene	Negative
DR Congo	BANDUNDU	-6.45	17.32	dwellings and temporary settlements	CD115848	Bats	Megaloglossus woermanni	Woermann's Fruit Bat	2013-12-26	Male	NULL	rectal swab	Conventional PCR	Quan et al, RdRp gene	Negative
DR Congo	BANDUNDU	-6.45	17.32	dwellings and temporary settlements	CD115849	Rodents & Shrews	Pseudomys sp.	Unidentifed Rat	2013-12-26	Male	NULL	rectal swab	Conventional PCR	Modified Watanabe et al, RdRp gene	Negative
DR Congo	BANDUNDU	-6.45	17.32	dwellings and temporary settlements	CD115849	Rodents & Shrews	Pseudomys sp.	Unidentifed Rat	2013-12-26	Male	NULL	rectal swab	Conventional PCR	Quan et al, RdRp gene	Negative
DR Congo	BANDUNDU	-6.47	17.33	dwellings and temporary settlements	CD115850	Rodents & Shrews	Pseudomys sp.	Unidentifed Rat	2013-12-27	Male	NULL	rectal swab	Conventional PCR	Modified Watanabe et al, RdRp gene	Negative
DR Congo	BANDUNDU	-6.47	17.33	dwellings and temporary settlements	CD115850	Rodents & Shrews	Pseudomys sp.	Unidentifed Rat	2013-12-27	Male	NULL	rectal swab	Conventional PCR	Quan et al, RdRp gene	Negative
DR Congo	BANDUNDU	-6.47	17.33	dwellings and temporary settlements	CD115851	Rodents & Shrews	Pseudomys sp.	Unidentifed Rat	2013-12-27	Male	NULL	rectal swab	Conventional PCR	Modified Watanabe et al, RdRp gene	Negative
DR Congo	BANDUNDU	-6.47	17.33	dwellings and temporary settlements	CD115851	Rodents & Shrews	Pseudomys sp.	Unidentifed Rat	2013-12-27	Male	NULL	rectal swab	Conventional PCR	Quan et al, RdRp gene	Negative
DR Congo	BANDUNDU	-6.45	17.32	dwellings and temporary settlements	CD115852	Rodents & Shrews	Lemniscomys striatus	Typical Striped Grass Mouse	2013-12-26	Male	NULL	oral swab	Conventional PCR	Modified Watanabe et al, RdRp gene	Negative
DR Congo	BANDUNDU	-6.45	17.32	dwellings and temporary settlements	CD115852	Rodents & Shrews	Lemniscomys striatus	Typical Striped Grass Mouse	2013-12-26	Male	NULL	oral swab	Conventional PCR	Quan et al, RdRp gene	Negative
DR Congo	BANDUNDU	-6.45	17.32	dwellings and temporary settlements	CD115853	Rodents & Shrews	Rodentia	Unidentified Rodent	2013-12-26	Male	NULL	rectal swab	Conventional PCR	Modified Watanabe et al, RdRp gene	Negative
DR Congo	BANDUNDU	-6.45	17.32	dwellings and temporary settlements	CD115853	Rodents & Shrews	Rodentia	Unidentified Rodent	2013-12-26	Male	NULL	rectal swab	Conventional PCR	Quan et al, RdRp gene	Negative
DR Congo	BANDUNDU	-6.45	17.32	dwellings and temporary settlements	CD115854	Rodents & Shrews	Rodentia	Unidentified Rodent	2013-12-26	Male	NULL	rectal swab	Conventional PCR	Modified Watanabe et al, RdRp gene	Negative
DR Congo	BANDUNDU	-6.45	17.32	dwellings and temporary settlements	CD115854	Rodents & Shrews	Rodentia	Unidentified Rodent	2013-12-26	Male	NULL	rectal swab	Conventional PCR	Quan et al, RdRp gene	Negative
DR Congo	BANDUNDU	-6.45	17.32	dwellings and temporary settlements	CD115855	Rodents & Shrews	Rodentia	Unidentified Rodent	2013-12-26	Male	NULL	rectal swab	Conventional PCR	Modified Watanabe et al, RdRp gene	Negative
DR Congo	BANDUNDU	-6.45	17.32	dwellings and temporary settlements	CD115855	Rodents & Shrews	Rodentia	Unidentified Rodent	2013-12-26	Male	NULL	rectal swab	Conventional PCR	Quan et al, RdRp gene	Negative
DR Congo	BANDUNDU	-6.45	17.32	dwellings and temporary settlements	CD115856	Rodents & Shrews	Rodentia	Unidentified Rodent	2013-12-26	Male	NULL	rectal swab	Conventional PCR	Modified Watanabe et al, RdRp gene	Negative
DR Congo	BANDUNDU	-6.45	17.32	dwellings and temporary settlements	CD115856	Rodents & Shrews	Rodentia	Unidentified Rodent	2013-12-26	Male	NULL	rectal swab	Conventional PCR	Quan et al, RdRp gene	Negative
DR Congo	BANDUNDU	-6.47	17.33	dwellings and temporary settlements	CD115857	Bats	Megaloglossus woermanni	Woermann's Fruit Bat	2013-12-27	Male	NULL	rectal swab	Conventional PCR	Modified Watanabe et al, RdRp gene	Negative
DR Congo	BANDUNDU	-6.47	17.33	dwellings and temporary settlements	CD115857	Bats	Megaloglossus woermanni	Woermann's Fruit Bat	2013-12-27	Male	NULL	rectal swab	Conventional PCR	Quan et al, RdRp gene	Negative
DR Congo	BANDUNDU	-6.47	17.33	dwellings and temporary settlements	CD115858	Bats	Megaloglossus woermanni	Woermann's Fruit Bat	2013-12-27	Male	NULL	rectal swab	Conventional PCR	Modified Watanabe et al, RdRp gene	Negative
DR Congo	BANDUNDU	-6.47	17.33	dwellings and temporary settlements	CD115858	Bats	Megaloglossus woermanni	Woermann's Fruit Bat	2013-12-27	Male	NULL	rectal swab	Conventional PCR	Quan et al, RdRp gene	Negative
DR Congo	BANDUNDU	-6.47	17.33	dwellings and temporary settlements	CD115859	Bats	Scotophilus dinganii	Yellow-Bellied House Bat	2013-12-27	Male	NULL	rectal swab	Conventional PCR	Modified Watanabe et al, RdRp gene	Negative
DR Congo	BANDUNDU	-6.47	17.33	dwellings and temporary settlements	CD115859	Bats	Scotophilus dinganii	Yellow-Bellied House Bat	2013-12-27	Male	NULL	rectal swab	Conventional PCR	Quan et al, RdRp gene	Negative
DR Congo	BANDUNDU	-6.47	17.33	dwellings and temporary settlements	CD115860	Bats	Megaloglossus woermanni	Woermann's Fruit Bat	2013-12-27	Male	NULL	rectal swab	Conventional PCR	Modified Watanabe et al, RdRp gene	Negative
DR Congo	BANDUNDU	-6.47	17.33	dwellings and temporary settlements	CD115860	Bats	Megaloglossus woermanni	Woermann's Fruit Bat	2013-12-27	Male	NULL	rectal swab	Conventional PCR	Quan et al, RdRp gene	Positive
DR Congo	BANDUNDU	-6.47	17.33	dwellings and temporary settlements	CD115861	Bats	Megaloglossus woermanni	Woermann's Fruit Bat	2013-12-27	Male	NULL	rectal swab	Conventional PCR	Modified Watanabe et al, RdRp gene	Negative
DR Congo	BANDUNDU	-6.47	17.33	dwellings and temporary settlements	CD115861	Bats	Megaloglossus woermanni	Woermann's Fruit Bat	2013-12-27	Male	NULL	rectal swab	Conventional PCR	Quan et al, RdRp gene	Negative
DR Congo	Equateur Province	0.54	25.19	zoos and sanctuaries	CD115862	Bats	Myonycteris torquata	Little Collared Fruit Bat	2014-01-23	Female	NULL	rectal swab	Conventional PCR	Modified Watanabe et al, RdRp gene	Negative
DR Congo	Equateur Province	0.54	25.19	zoos and sanctuaries	CD115862	Bats	Myonycteris torquata	Little Collared Fruit Bat	2014-01-23	Female	NULL	rectal swab	Conventional PCR	Quan et al, RdRp gene	Negative
DR Congo	Equateur Province	0.54	25.19	zoos and sanctuaries	CD115863	Bats	Myonycteris torquata	Little Collared Fruit Bat	2014-01-23	Male	NULL	rectal swab	Conventional PCR	Modified Watanabe et al, RdRp gene	Negative
DR Congo	Equateur Province	0.54	25.19	zoos and sanctuaries	CD115863	Bats	Myonycteris torquata	Little Collared Fruit Bat	2014-01-23	Male	NULL	rectal swab	Conventional PCR	Quan et al, RdRp gene	Negative
DR Congo	Equateur Province	0.54	25.19	zoos and sanctuaries	CD115864	Bats	Myonycteris torquata	Little Collared Fruit Bat	2014-01-23	Male	NULL	rectal swab	Conventional PCR	Modified Watanabe et al, RdRp gene	Negative
DR Congo	Equateur Province	0.54	25.19	zoos and sanctuaries	CD115864	Bats	Myonycteris torquata	Little Collared Fruit Bat	2014-01-23	Male	NULL	rectal swab	Conventional PCR	Quan et al, RdRp gene	Negative
DR Congo	Equateur Province	0.54	25.19	zoos and sanctuaries	CD115865	Bats	Megaloglossus woermanni	Woermann's Fruit Bat	2014-01-23	Male	NULL	oral swab	Conventional PCR	Quan et al, RdRp gene	Negative
DR Congo	Equateur Province	0.54	25.19	zoos and sanctuaries	CD115865	Bats	Megaloglossus woermanni	Woermann's Fruit Bat	2014-01-23	Male	NULL	rectal swab	Conventional PCR	Modified Watanabe et al, RdRp gene	Negative
DR Congo	Equateur Province	0.54	25.19	zoos and sanctuaries	CD115865	Bats	Megaloglossus woermanni	Woermann's Fruit Bat	2014-01-23	Male	NULL	rectal swab	Conventional PCR	Quan et al, RdRp gene	Positive
DR Congo	Equateur Province	0.54	25.19	zoos and sanctuaries	CD115866	Bats	Megaloglossus woermanni	Woermann's Fruit Bat	2014-01-23	Male	NULL	rectal swab	Conventional PCR	Modified Watanabe et al, RdRp gene	Negative
DR Congo	Equateur Province	0.54	25.19	zoos and sanctuaries	CD115866	Bats	Megaloglossus woermanni	Woermann's Fruit Bat	2014-01-23	Male	NULL	rectal swab	Conventional PCR	Quan et al, RdRp gene	Negative
DR Congo	Equateur Province	0.54	25.19	zoos and sanctuaries	CD115867	Bats	Megaloglossus woermanni	Woermann's Fruit Bat	2014-01-23	Male	NULL	rectal swab	Conventional PCR	Modified Watanabe et al, RdRp gene	Negative
DR Congo	Equateur Province	0.54	25.19	zoos and sanctuaries	CD115867	Bats	Megaloglossus woermanni	Woermann's Fruit Bat	2014-01-23	Male	NULL	rectal swab	Conventional PCR	Quan et al, RdRp gene	Positive
DR Congo	Equateur Province	0.54	25.19	zoos and sanctuaries	CD115868	Bats	Megaloglossus woermanni	Woermann's Fruit Bat	2014-01-23	Male	NULL	rectal swab	Conventional PCR	Modified Watanabe et al, RdRp gene	Positive
DR Congo	Equateur Province	0.54	25.19	zoos and sanctuaries	CD115868	Bats	Megaloglossus woermanni	Woermann's Fruit Bat	2014-01-23	Male	NULL	rectal swab	Conventional PCR	Quan et al, RdRp gene	Positive
DR Congo	Equateur Province	0.54	25.19	zoos and sanctuaries	CD115869	Bats	Megaloglossus woermanni	Woermann's Fruit Bat	2014-01-23	Female	NULL	rectal swab	Conventional PCR	Modified Watanabe et al, RdRp gene	Negative
DR Congo	Equateur Province	0.54	25.19	zoos and sanctuaries	CD115869	Bats	Megaloglossus woermanni	Woermann's Fruit Bat	2014-01-23	Female	NULL	rectal swab	Conventional PCR	Quan et al, RdRp gene	Negative
DR Congo	Equateur Province	0.54	25.19	zoos and sanctuaries	CD115870	Non-human Primates	Cercocebus agilis	Agile Mangabey	2014-01-23	Male	NULL	rectal swab	Conventional PCR	Modified Watanabe et al, RdRp gene	Negative
DR Congo	Equateur Province	0.54	25.19	zoos and sanctuaries	CD115870	Non-human Primates	Cercocebus agilis	Agile Mangabey	2014-01-23	Male	NULL	rectal swab	Conventional PCR	Quan et al, RdRp gene	Negative
DR Congo	Equateur Province	0.54	25.19	zoos and sanctuaries	CD115871	Non-human Primates	Cercocebus agilis	Agile Mangabey	2014-01-23	Male	NULL	rectal swab	Conventional PCR	Modified Watanabe et al, RdRp gene	Negative
DR Congo	Equateur Province	0.54	25.19	zoos and sanctuaries	CD115871	Non-human Primates	Cercocebus agilis	Agile Mangabey	2014-01-23	Male	NULL	rectal swab	Conventional PCR	Quan et al, RdRp gene	Negative
DR Congo	Equateur Province	0.54	25.19	zoos and sanctuaries	CD115872	Non-human Primates	Cercocebus agilis	Agile Mangabey	2014-01-23	Male	NULL	rectal swab	Conventional PCR	Modified Watanabe et al, RdRp gene	Negative
DR Congo	Equateur Province	0.54	25.19	zoos and sanctuaries	CD115872	Non-human Primates	Cercocebus agilis	Agile Mangabey	2014-01-23	Male	NULL	rectal swab	Conventional PCR	Quan et al, RdRp gene	Negative
DR Congo	Equateur Province	0.54	25.19	zoos and sanctuaries	CD115873	Non-human Primates	Cercocebus agilis	Agile Mangabey	2014-01-23	Male	NULL	rectal swab	Conventional PCR	Modified Watanabe et al, RdRp gene	Negative
DR Congo	Equateur Province	0.54	25.19	zoos and sanctuaries	CD115873	Non-human Primates	Cercocebus agilis	Agile Mangabey	2014-01-23	Male	NULL	rectal swab	Conventional PCR	Quan et al, RdRp gene	Negative
DR Congo	Equateur Province	0.54	25.19	zoos and sanctuaries	CD115874	Non-human Primates	Cercocebus agilis	Agile Mangabey	2014-01-23	Female	NULL	rectal swab	Conventional PCR	Modified Watanabe et al, RdRp gene	Negative
DR Congo	Equateur Province	0.54	25.19	zoos and sanctuaries	CD115874	Non-human Primates	Cercocebus agilis	Agile Mangabey	2014-01-23	Female	NULL	rectal swab	Conventional PCR	Quan et al, RdRp gene	Negative
DR Congo	Equateur Province	0.54	25.19	zoos and sanctuaries	CD115875	Non-human Primates	Cercocebus agilis	Agile Mangabey	2014-01-23	Male	NULL	rectal swab	Conventional PCR	Modified Watanabe et al, RdRp gene	Negative
DR Congo	Equateur Province	0.54	25.19	zoos and sanctuaries	CD115875	Non-human Primates	Cercocebus agilis	Agile Mangabey	2014-01-23	Male	NULL	rectal swab	Conventional PCR	Quan et al, RdRp gene	Negative
DR Congo	Equateur Province	0.54	25.19	zoos and sanctuaries	CD115876	Non-human Primates	Lophocebus aterrimus	Black Mangabey	2014-01-23	Male	NULL	rectal swab	Conventional PCR	Modified Watanabe et al, RdRp gene	Negative
DR Congo	Equateur Province	0.54	25.19	zoos and sanctuaries	CD115876	Non-human Primates	Lophocebus aterrimus	Black Mangabey	2014-01-23	Male	NULL	rectal swab	Conventional PCR	Quan et al, RdRp gene	Negative
DR Congo	Equateur Province	0.54	25.19	zoos and sanctuaries	CD115877	Non-human Primates	Cercopithecus neglectus	De Brazza's Monkey	2014-01-23	Male	NULL	oral swab	Conventional PCR	Modified Watanabe et al, RdRp gene	Negative
DR Congo	Equateur Province	0.54	25.19	zoos and sanctuaries	CD115877	Non-human Primates	Cercopithecus neglectus	De Brazza's Monkey	2014-01-23	Male	NULL	oral swab	Conventional PCR	Quan et al, RdRp gene	Negative
DR Congo	Equateur Province	0.54	25.19	zoos and sanctuaries	CD115878	Non-human Primates	Cercopithecus ascanius	Red Tailed Monkey	2014-01-23	Male	NULL	rectal swab	Conventional PCR	Modified Watanabe et al, RdRp gene	Negative
DR Congo	Equateur Province	0.54	25.19	zoos and sanctuaries	CD115878	Non-human Primates	Cercopithecus ascanius	Red Tailed Monkey	2014-01-23	Male	NULL	rectal swab	Conventional PCR	Quan et al, RdRp gene	Negative
DR Congo	Equateur Province	2.01	25.33	hunted	CD115879	Non-human Primates	Cercopithecus ascanius	Red Tailed Monkey	2014-01-24	Male	NULL	rectal swab	Conventional PCR	Modified Watanabe et al, RdRp gene	Negative
DR Congo	Equateur Province	2.01	25.33	hunted	CD115879	Non-human Primates	Cercopithecus ascanius	Red Tailed Monkey	2014-01-24	Male	NULL	rectal swab	Conventional PCR	Quan et al, RdRp gene	Negative
DR Congo	Equateur Province	2.02	25.33	hunted	CD115880	Non-human Primates	Cercocebus agilis	Agile Mangabey	2014-01-24	Female	NULL	rectal swab	Conventional PCR	Modified Watanabe et al, RdRp gene	Negative
DR Congo	Equateur Province	2.02	25.33	hunted	CD115880	Non-human Primates	Cercocebus agilis	Agile Mangabey	2014-01-24	Female	NULL	rectal swab	Conventional PCR	Quan et al, RdRp gene	Negative
DR Congo	Equateur Province	2.02	25.33	hunted	CD115881	Rodents & Shrews	Rodentia	Unidentified Rodent	2014-01-24	Unknown	NULL	rectal swab	Conventional PCR	Modified Watanabe et al, RdRp gene	Negative
DR Congo	Equateur Province	2.02	25.33	hunted	CD115881	Rodents & Shrews	Rodentia	Unidentified Rodent	2014-01-24	Unknown	NULL	rectal swab	Conventional PCR	Quan et al, RdRp gene	Negative
DR Congo	Equateur Province	2.05	25.32	hunted	CD115882	Non-human Primates	Cercopithecus ascanius	Red Tailed Monkey	2014-01-24	Unknown	NULL	rectal swab	Conventional PCR	Modified Watanabe et al, RdRp gene	Negative
DR Congo	Equateur Province	2.05	25.32	hunted	CD115882	Non-human Primates	Cercopithecus ascanius	Red Tailed Monkey	2014-01-24	Unknown	NULL	rectal swab	Conventional PCR	Quan et al, RdRp gene	Negative
DR Congo	Equateur Province	2.01	25.33	hunted	CD115883	Rodents & Shrews	Hybomys univittatus	Peters's Striped Mouse	2014-01-24	Female	NULL	oral swab	Conventional PCR	Modified Watanabe et al, RdRp gene	Negative
DR Congo	Equateur Province	2.01	25.33	hunted	CD115883	Rodents & Shrews	Hybomys univittatus	Peters's Striped Mouse	2014-01-24	Female	NULL	oral swab	Conventional PCR	Quan et al, RdRp gene	Negative
DR Congo	Equateur Province	2.01	25.33	hunted	CD115884	Rodents & Shrews	Praomys sp.	Unidentified Mouse	2014-01-24	Female	NULL	rectal swab	Conventional PCR	Modified Watanabe et al, RdRp gene	Negative
DR Congo	Equateur Province	2.01	25.33	hunted	CD115884	Rodents & Shrews	Praomys sp.	Unidentified Mouse	2014-01-24	Female	NULL	rectal swab	Conventional PCR	Quan et al, RdRp gene	Negative
DR Congo	Equateur Province	2.01	25.33	hunted	CD115885	Rodents & Shrews	Praomys sp.	Unidentified Mouse	2014-01-24	Female	NULL	rectal swab	Conventional PCR	Modified Watanabe et al, RdRp gene	Negative
DR Congo	Equateur Province	2.01	25.33	hunted	CD115885	Rodents & Shrews	Praomys sp.	Unidentified Mouse	2014-01-24	Female	NULL	rectal swab	Conventional PCR	Quan et al, RdRp gene	Negative
DR Congo	Equateur Province	2.01	25.33	hunted	CD115886	Rodents & Shrews	Rattus rattus	Black Rat	2014-01-24	Male	NULL	rectal swab	Conventional PCR	Modified Watanabe et al, RdRp gene	Negative
DR Congo	Equateur Province	2.01	25.33	hunted	CD115886	Rodents & Shrews	Rattus rattus	Black Rat	2014-01-24	Male	NULL	rectal swab	Conventional PCR	Quan et al, RdRp gene	Negative
DR Congo	Equateur Province	2.02	25.33	hunted	CD115887	Bats	Epomops franqueti	Franquet's Epauletted Fruit Bat	2014-01-24	Male	NULL	rectal swab	Conventional PCR	Modified Watanabe et al, RdRp gene	Negative
DR Congo	Equateur Province	2.02	25.33	hunted	CD115887	Bats	Epomops franqueti	Franquet's Epauletted Fruit Bat	2014-01-24	Male	NULL	rectal swab	Conventional PCR	Quan et al, RdRp gene	Negative
DR Congo	Equateur Province	2.02	25.33	hunted	CD115888	Bats	Epomops franqueti	Franquet's Epauletted Fruit Bat	2014-01-24	Female	NULL	rectal swab	Conventional PCR	Modified Watanabe et al, RdRp gene	Negative
DR Congo	Equateur Province	2.02	25.33	hunted	CD115888	Bats	Epomops franqueti	Franquet's Epauletted Fruit Bat	2014-01-24	Female	NULL	rectal swab	Conventional PCR	Quan et al, RdRp gene	Negative
DR Congo	Equateur Province	2.02	25.33	hunted	CD115889	Bats	Scotophilus dinganii	Yellow-Bellied House Bat	2014-01-24	Female	NULL	rectal swab	Conventional PCR	Modified Watanabe et al, RdRp gene	Positive
DR Congo	Equateur Province	2.02	25.33	hunted	CD115889	Bats	Scotophilus dinganii	Yellow-Bellied House Bat	2014-01-24	Female	NULL	rectal swab	Conventional PCR	Quan et al, RdRp gene	Negative
DR Congo	Equateur Province	2.02	25.33	hunted	CD115890	Bats	Megaloglossus woermanni	Woermann's Fruit Bat	2014-01-24	Female	NULL	rectal swab	Conventional PCR	Modified Watanabe et al, RdRp gene	Negative
DR Congo	Equateur Province	2.02	25.33	hunted	CD115890	Bats	Megaloglossus woermanni	Woermann's Fruit Bat	2014-01-24	Female	NULL	rectal swab	Conventional PCR	Quan et al, RdRp gene	Negative
DR Congo	Equateur Province	2.01	25.33	hunted	CD115891	Rodents & Shrews	Praomys sp.	Unidentified Mouse	2014-01-24	Male	NULL	rectal swab	Conventional PCR	Modified Watanabe et al, RdRp gene	Negative
DR Congo	Equateur Province	2.01	25.33	hunted	CD115891	Rodents & Shrews	Praomys sp.	Unidentified Mouse	2014-01-24	Male	NULL	rectal swab	Conventional PCR	Quan et al, RdRp gene	Negative
DR Congo	Equateur Province	2.01	25.33	hunted	CD115892	Rodents & Shrews	Praomys sp.	Unidentified Mouse	2014-01-24	Male	NULL	rectal swab	Conventional PCR	Modified Watanabe et al, RdRp gene	Negative
DR Congo	Equateur Province	2.01	25.33	hunted	CD115892	Rodents & Shrews	Praomys sp.	Unidentified Mouse	2014-01-24	Male	NULL	rectal swab	Conventional PCR	Quan et al, RdRp gene	Negative
DR Congo	Equateur Province	2.01	25.33	hunted	CD115893	Rodents & Shrews	Rodentia	Unidentified Rodent	2014-01-24	Male	NULL	rectal swab	Conventional PCR	Modified Watanabe et al, RdRp gene	Negative
DR Congo	Equateur Province	2.01	25.33	hunted	CD115893	Rodents & Shrews	Rodentia	Unidentified Rodent	2014-01-24	Male	NULL	rectal swab	Conventional PCR	Quan et al, RdRp gene	Negative
DR Congo	Equateur Province	2.01	25.33	hunted	CD115894	Rodents & Shrews	Praomys sp.	Unidentified Mouse	2014-01-24	Female	NULL	rectal swab	Conventional PCR	Modified Watanabe et al, RdRp gene	Negative
DR Congo	Equateur Province	2.01	25.33	hunted	CD115894	Rodents & Shrews	Praomys sp.	Unidentified Mouse	2014-01-24	Female	NULL	rectal swab	Conventional PCR	Quan et al, RdRp gene	Negative
DR Congo	Equateur Province	2.01	25.33	hunted	CD115895	Rodents & Shrews	Praomys sp.	Unidentified Mouse	2014-01-24	Female	NULL	rectal swab	Conventional PCR	Modified Watanabe et al, RdRp gene	Negative
DR Congo	Equateur Province	2.01	25.33	hunted	CD115895	Rodents & Shrews	Praomys sp.	Unidentified Mouse	2014-01-24	Female	NULL	rectal swab	Conventional PCR	Quan et al, RdRp gene	Negative
DR Congo	Equateur Province	2.01	25.33	hunted	CD115897	Rodents & Shrews	Crocidura olivieri	African Giant Shrew	2014-01-24	Female	NULL	rectal swab	Conventional PCR	Modified Watanabe et al, RdRp gene	Negative
DR Congo	Equateur Province	2.01	25.33	hunted	CD115897	Rodents & Shrews	Crocidura olivieri	African Giant Shrew	2014-01-24	Female	NULL	rectal swab	Conventional PCR	Quan et al, RdRp gene	Negative
DR Congo	Equateur Province	0.47	25.29	dwellings and temporary settlements	CD115899	Bats	Megaloglossus woermanni	Woermann's Fruit Bat	2014-01-27	Male	NULL	rectal swab	Conventional PCR	Modified Watanabe et al, RdRp gene	Negative
DR Congo	Equateur Province	0.47	25.29	dwellings and temporary settlements	CD115899	Bats	Megaloglossus woermanni	Woermann's Fruit Bat	2014-01-27	Male	NULL	rectal swab	Conventional PCR	Quan et al, RdRp gene	Negative
DR Congo	Equateur Province	0.47	25.29	dwellings and temporary settlements	CD115900	Bats	Megaloglossus woermanni	Woermann's Fruit Bat	2014-01-27	Male	NULL	oral swab	Conventional PCR	Modified Watanabe et al, RdRp gene	Negative
DR Congo	Equateur Province	0.47	25.29	dwellings and temporary settlements	CD115900	Bats	Megaloglossus woermanni	Woermann's Fruit Bat	2014-01-27	Male	NULL	oral swab	Conventional PCR	Quan et al, RdRp gene	Negative
DR Congo	Equateur Province	0.47	25.29	dwellings and temporary settlements	CD115901	Rodents & Shrews	Rattus rattus	Black Rat	2014-01-27	Male	NULL	rectal swab	Conventional PCR	Modified Watanabe et al, RdRp gene	Negative
DR Congo	Equateur Province	0.47	25.29	dwellings and temporary settlements	CD115901	Rodents & Shrews	Rattus rattus	Black Rat	2014-01-27	Male	NULL	rectal swab	Conventional PCR	Quan et al, RdRp gene	Negative
DR Congo	Equateur Province	0.47	25.29	dwellings and temporary settlements	CD115902	Rodents & Shrews	Praomys sp.	Unidentified Mouse	2014-01-27	Female	NULL	rectal swab	Conventional PCR	Modified Watanabe et al, RdRp gene	Negative
DR Congo	Equateur Province	0.47	25.29	dwellings and temporary settlements	CD115902	Rodents & Shrews	Praomys sp.	Unidentified Mouse	2014-01-27	Female	NULL	rectal swab	Conventional PCR	Quan et al, RdRp gene	Negative
DR Congo	Equateur Province	0.47	25.29	dwellings and temporary settlements	CD115903	Rodents & Shrews	Praomys sp.	Unidentified Mouse	2014-01-27	Male	NULL	rectal swab	Conventional PCR	Modified Watanabe et al, RdRp gene	Negative
DR Congo	Equateur Province	0.47	25.29	dwellings and temporary settlements	CD115903	Rodents & Shrews	Praomys sp.	Unidentified Mouse	2014-01-27	Male	NULL	rectal swab	Conventional PCR	Quan et al, RdRp gene	Negative
DR Congo	Equateur Province	0.47	25.29	dwellings and temporary settlements	CD115904	Rodents & Shrews	Praomys sp.	Unidentified Mouse	2014-01-27	Female	NULL	rectal swab	Conventional PCR	Modified Watanabe et al, RdRp gene	Negative
DR Congo	Equateur Province	0.47	25.29	dwellings and temporary settlements	CD115904	Rodents & Shrews	Praomys sp.	Unidentified Mouse	2014-01-27	Female	NULL	rectal swab	Conventional PCR	Quan et al, RdRp gene	Negative
DR Congo	Equateur Province	0.47	25.29	dwellings and temporary settlements	CD115905	Rodents & Shrews	Praomys sp.	Unidentified Mouse	2014-01-27	Female	NULL	oral swab	Conventional PCR	Modified Watanabe et al, RdRp gene	Negative
DR Congo	Equateur Province	0.47	25.29	dwellings and temporary settlements	CD115905	Rodents & Shrews	Praomys sp.	Unidentified Mouse	2014-01-27	Female	NULL	oral swab	Conventional PCR	Quan et al, RdRp gene	Negative
DR Congo	Equateur Province	0.47	25.29	dwellings and temporary settlements	CD115906	Rodents & Shrews	Praomys sp.	Unidentified Mouse	2014-01-27	Male	NULL	rectal swab	Conventional PCR	Modified Watanabe et al, RdRp gene	Negative
DR Congo	Equateur Province	0.47	25.29	dwellings and temporary settlements	CD115906	Rodents & Shrews	Praomys sp.	Unidentified Mouse	2014-01-27	Male	NULL	rectal swab	Conventional PCR	Quan et al, RdRp gene	Negative
DR Congo	Equateur Province	0.47	25.29	dwellings and temporary settlements	CD115907	Rodents & Shrews	Crocidura olivieri	African Giant Shrew	2014-01-27	Female	NULL	rectal swab	Conventional PCR	Modified Watanabe et al, RdRp gene	Negative
DR Congo	Equateur Province	0.47	25.29	dwellings and temporary settlements	CD115907	Rodents & Shrews	Crocidura olivieri	African Giant Shrew	2014-01-27	Female	NULL	rectal swab	Conventional PCR	Quan et al, RdRp gene	Negative
DR Congo	Bandundu	-2.71	17.69	hunted	CD115908	Non-human Primates	Cercopithecus ascanius	Red Tailed Monkey	2014-02-16	Male	NULL	rectal swab	Conventional PCR	Modified Watanabe et al, RdRp gene	Negative
DR Congo	Bandundu	-2.71	17.69	hunted	CD115908	Non-human Primates	Cercopithecus ascanius	Red Tailed Monkey	2014-02-16	Male	NULL	rectal swab	Conventional PCR	Quan et al, RdRp gene	Negative
DR Congo	Bandundu	-2.71	17.69	hunted	CD115909	Non-human Primates	Cercopithecus ascanius	Red Tailed Monkey	2014-02-16	Male	NULL	rectal swab	Conventional PCR	Modified Watanabe et al, RdRp gene	Negative
DR Congo	Bandundu	-2.71	17.69	hunted	CD115909	Non-human Primates	Cercopithecus ascanius	Red Tailed Monkey	2014-02-16	Male	NULL	rectal swab	Conventional PCR	Quan et al, RdRp gene	Negative
DR Congo	Bandundu	-2.65	17.62	hunted	CD115910	Rodents & Shrews	Thamnomys sp.	Unidentifed Rat	2014-02-17	Male	NULL	rectal swab	Conventional PCR	Modified Watanabe et al, RdRp gene	Negative
DR Congo	Bandundu	-2.65	17.62	hunted	CD115910	Rodents & Shrews	Thamnomys sp.	Unidentifed Rat	2014-02-17	Male	NULL	rectal swab	Conventional PCR	Quan et al, RdRp gene	Negative
DR Congo	Bandundu	-2.65	17.62	hunted	CD115911	Bats	Epomops franqueti	Franquet's Epauletted Fruit Bat	2014-02-17	Female	NULL	rectal swab	Conventional PCR	Modified Watanabe et al, RdRp gene	Negative
DR Congo	Bandundu	-2.65	17.62	hunted	CD115911	Bats	Epomops franqueti	Franquet's Epauletted Fruit Bat	2014-02-17	Female	NULL	rectal swab	Conventional PCR	Quan et al, RdRp gene	Negative
DR Congo	Bandundu	-2.65	17.62	hunted	CD115912	Bats	Micropteropus pusillus	Peter's Dwarf Epauletted Fruit Bat	2014-02-17	Male	NULL	oral swab	Conventional PCR	Modified Watanabe et al, RdRp gene	Positive
DR Congo	Bandundu	-2.65	17.62	hunted	CD115912	Bats	Micropteropus pusillus	Peter's Dwarf Epauletted Fruit Bat	2014-02-17	Male	NULL	oral swab	Conventional PCR	Quan et al, RdRp gene	Positive
DR Congo	Bandundu	-2.65	17.62	hunted	CD115913	Bats	Pipistrellus sp.	Unidentified Vesper Bat	2014-02-17	Male	NULL	rectal swab	Conventional PCR	Modified Watanabe et al, RdRp gene	Negative
DR Congo	Bandundu	-2.65	17.62	hunted	CD115913	Bats	Pipistrellus sp.	Unidentified Vesper Bat	2014-02-17	Male	NULL	rectal swab	Conventional PCR	Quan et al, RdRp gene	Negative
DR Congo	Bandundu	-2.65	17.62	hunted	CD115914	Bats	Micropteropus pusillus	Peter's Dwarf Epauletted Fruit Bat	2014-02-17	Male	NULL	rectal swab	Conventional PCR	Modified Watanabe et al, RdRp gene	Positive
DR Congo	Bandundu	-2.65	17.62	hunted	CD115914	Bats	Micropteropus pusillus	Peter's Dwarf Epauletted Fruit Bat	2014-02-17	Male	NULL	rectal swab	Conventional PCR	Quan et al, RdRp gene	Positive
DR Congo	Bandundu	-2.65	17.62	hunted	CD115915	Bats	Micropteropus pusillus	Peter's Dwarf Epauletted Fruit Bat	2014-02-17	Female	NULL	rectal swab	Conventional PCR	Modified Watanabe et al, RdRp gene	Negative
DR Congo	Bandundu	-2.65	17.62	hunted	CD115915	Bats	Micropteropus pusillus	Peter's Dwarf Epauletted Fruit Bat	2014-02-17	Female	NULL	rectal swab	Conventional PCR	Quan et al, RdRp gene	Negative
DR Congo	Bandundu	-2.65	17.62	hunted	CD115916	Bats	Micropteropus pusillus	Peter's Dwarf Epauletted Fruit Bat	2014-02-17	Male	NULL	rectal swab	Conventional PCR	Modified Watanabe et al, RdRp gene	Negative
DR Congo	Bandundu	-2.65	17.62	hunted	CD115916	Bats	Micropteropus pusillus	Peter's Dwarf Epauletted Fruit Bat	2014-02-17	Male	NULL	rectal swab	Conventional PCR	Quan et al, RdRp gene	Negative
DR Congo	Bandundu	-2.65	17.62	hunted	CD115917	Bats	Micropteropus pusillus	Peter's Dwarf Epauletted Fruit Bat	2014-02-17	Female	NULL	rectal swab	Conventional PCR	Modified Watanabe et al, RdRp gene	Negative
DR Congo	Bandundu	-2.65	17.62	hunted	CD115917	Bats	Micropteropus pusillus	Peter's Dwarf Epauletted Fruit Bat	2014-02-17	Female	NULL	rectal swab	Conventional PCR	Quan et al, RdRp gene	Negative
DR Congo	Bandundu	-2.65	17.62	hunted	CD115918	Bats	Micropteropus pusillus	Peter's Dwarf Epauletted Fruit Bat	2014-02-17	Female	NULL	rectal swab	Conventional PCR	Modified Watanabe et al, RdRp gene	Negative
DR Congo	Bandundu	-2.65	17.62	hunted	CD115918	Bats	Micropteropus pusillus	Peter's Dwarf Epauletted Fruit Bat	2014-02-17	Female	NULL	rectal swab	Conventional PCR	Quan et al, RdRp gene	Negative
DR Congo	Bandundu	-2.65	17.62	hunted	CD115919	Bats	Micropteropus pusillus	Peter's Dwarf Epauletted Fruit Bat	2014-02-17	Female	NULL	rectal swab	Conventional PCR	Modified Watanabe et al, RdRp gene	Negative
DR Congo	Bandundu	-2.65	17.62	hunted	CD115919	Bats	Micropteropus pusillus	Peter's Dwarf Epauletted Fruit Bat	2014-02-17	Female	NULL	rectal swab	Conventional PCR	Quan et al, RdRp gene	Negative
DR Congo	Bandundu	-2.65	17.62	hunted	CD115920	Bats	Micropteropus pusillus	Peter's Dwarf Epauletted Fruit Bat	2014-02-17	Female	NULL	rectal swab	Conventional PCR	Modified Watanabe et al, RdRp gene	Negative
DR Congo	Bandundu	-2.65	17.62	hunted	CD115920	Bats	Micropteropus pusillus	Peter's Dwarf Epauletted Fruit Bat	2014-02-17	Female	NULL	rectal swab	Conventional PCR	Quan et al, RdRp gene	Negative
DR Congo	Bandundu	-2.65	17.62	hunted	CD115921	Bats	Micropteropus pusillus	Peter's Dwarf Epauletted Fruit Bat	2014-02-17	Female	NULL	rectal swab	Conventional PCR	Modified Watanabe et al, RdRp gene	Negative
DR Congo	Bandundu	-2.65	17.62	hunted	CD115921	Bats	Micropteropus pusillus	Peter's Dwarf Epauletted Fruit Bat	2014-02-17	Female	NULL	rectal swab	Conventional PCR	Quan et al, RdRp gene	Negative
DR Congo	Bandundu	-2.65	17.62	hunted	CD115922	Bats	Micropteropus pusillus	Peter's Dwarf Epauletted Fruit Bat	2014-02-17	Female	NULL	rectal swab	Conventional PCR	Modified Watanabe et al, RdRp gene	Negative
DR Congo	Bandundu	-2.65	17.62	hunted	CD115922	Bats	Micropteropus pusillus	Peter's Dwarf Epauletted Fruit Bat	2014-02-17	Female	NULL	rectal swab	Conventional PCR	Quan et al, RdRp gene	Negative
DR Congo	Bandundu	-2.65	17.62	hunted	CD115923	Bats	Micropteropus pusillus	Peter's Dwarf Epauletted Fruit Bat	2014-02-17	Female	NULL	rectal swab	Conventional PCR	Modified Watanabe et al, RdRp gene	Negative
DR Congo	Bandundu	-2.65	17.62	hunted	CD115923	Bats	Micropteropus pusillus	Peter's Dwarf Epauletted Fruit Bat	2014-02-17	Female	NULL	rectal swab	Conventional PCR	Quan et al, RdRp gene	Negative
DR Congo	Bandundu	-2.65	17.62	hunted	CD115924	Bats	Micropteropus pusillus	Peter's Dwarf Epauletted Fruit Bat	2014-02-17	Female	NULL	rectal swab	Conventional PCR	Modified Watanabe et al, RdRp gene	Negative
DR Congo	Bandundu	-2.65	17.62	hunted	CD115924	Bats	Micropteropus pusillus	Peter's Dwarf Epauletted Fruit Bat	2014-02-17	Female	NULL	rectal swab	Conventional PCR	Quan et al, RdRp gene	Negative
DR Congo	Bandundu	-2.65	17.62	hunted	CD115925	Rodents & Shrews	Thamnomys sp.	Unidentifed Rat	2014-02-17	Male	NULL	rectal swab	Conventional PCR	Modified Watanabe et al, RdRp gene	Negative
DR Congo	Bandundu	-2.65	17.62	hunted	CD115925	Rodents & Shrews	Thamnomys sp.	Unidentifed Rat	2014-02-17	Male	NULL	rectal swab	Conventional PCR	Quan et al, RdRp gene	Negative
DR Congo	Bandundu	-2.65	17.62	hunted	CD115926	Rodents & Shrews	Thamnomys sp.	Unidentifed Rat	2014-02-17	Female	NULL	rectal swab	Conventional PCR	Modified Watanabe et al, RdRp gene	Negative
DR Congo	Bandundu	-2.65	17.62	hunted	CD115926	Rodents & Shrews	Thamnomys sp.	Unidentifed Rat	2014-02-17	Female	NULL	rectal swab	Conventional PCR	Quan et al, RdRp gene	Negative
DR Congo	Bandundu	-2.65	17.62	hunted	CD115927	Rodents & Shrews	Pseudomys sp.	Unidentifed Rat	2014-02-17	Female	NULL	rectal swab	Conventional PCR	Modified Watanabe et al, RdRp gene	Negative
DR Congo	Bandundu	-2.65	17.62	hunted	CD115927	Rodents & Shrews	Pseudomys sp.	Unidentifed Rat	2014-02-17	Female	NULL	rectal swab	Conventional PCR	Quan et al, RdRp gene	Negative
DR Congo	Bandundu	-2.71	17.68	hunted	CD115932	Rodents & Shrews	Lemniscomys striatus	Typical Striped Grass Mouse	2014-02-18	Male	NULL	rectal swab	Conventional PCR	Modified Watanabe et al, RdRp gene	Negative
DR Congo	Bandundu	-2.71	17.68	hunted	CD115932	Rodents & Shrews	Lemniscomys striatus	Typical Striped Grass Mouse	2014-02-18	Male	NULL	rectal swab	Conventional PCR	Quan et al, RdRp gene	Negative
DR Congo	Bandundu	-2.71	17.68	hunted	CD115933	Rodents & Shrews	Rattus rattus	Black Rat	2014-02-18	Female	NULL	oral swab	Conventional PCR	Modified Watanabe et al, RdRp gene	Negative
DR Congo	Bandundu	-2.71	17.68	hunted	CD115933	Rodents & Shrews	Rattus rattus	Black Rat	2014-02-18	Female	NULL	oral swab	Conventional PCR	Quan et al, RdRp gene	Negative
DR Congo	Bandundu	-2.71	17.68	hunted	CD115934	Rodents & Shrews	Rattus rattus	Black Rat	2014-02-18	Female	NULL	rectal swab	Conventional PCR	Modified Watanabe et al, RdRp gene	Negative
DR Congo	Bandundu	-2.71	17.68	hunted	CD115934	Rodents & Shrews	Rattus rattus	Black Rat	2014-02-18	Female	NULL	rectal swab	Conventional PCR	Quan et al, RdRp gene	Negative
DR Congo	Bandundu	-2.71	17.68	hunted	CD115935	Bats	Micropteropus pusillus	Peter's Dwarf Epauletted Fruit Bat	2014-02-18	Male	NULL	rectal swab	Conventional PCR	Modified Watanabe et al, RdRp gene	Negative
DR Congo	Bandundu	-2.71	17.68	hunted	CD115935	Bats	Micropteropus pusillus	Peter's Dwarf Epauletted Fruit Bat	2014-02-18	Male	NULL	rectal swab	Conventional PCR	Quan et al, RdRp gene	Negative
DR Congo	Bandundu	-2.71	17.68	hunted	CD115936	Bats	Micropteropus pusillus	Peter's Dwarf Epauletted Fruit Bat	2014-02-18	Male	NULL	rectal swab	Conventional PCR	Modified Watanabe et al, RdRp gene	Negative
DR Congo	Bandundu	-2.71	17.68	hunted	CD115936	Bats	Micropteropus pusillus	Peter's Dwarf Epauletted Fruit Bat	2014-02-18	Male	NULL	rectal swab	Conventional PCR	Quan et al, RdRp gene	Negative
DR Congo	Bandundu	-2.71	17.68	hunted	CD115937	Bats	Micropteropus pusillus	Peter's Dwarf Epauletted Fruit Bat	2014-02-18	Male	NULL	oral swab	Conventional PCR	Modified Watanabe et al, RdRp gene	Positive
DR Congo	Bandundu	-2.71	17.68	hunted	CD115937	Bats	Micropteropus pusillus	Peter's Dwarf Epauletted Fruit Bat	2014-02-18	Male	NULL	oral swab	Conventional PCR	Quan et al, RdRp gene	Positive
DR Congo	Bandundu	-2.71	17.68	hunted	CD115938	Bats	Micropteropus pusillus	Peter's Dwarf Epauletted Fruit Bat	2014-02-18	Male	NULL	rectal swab	Conventional PCR	Modified Watanabe et al, RdRp gene	Positive
DR Congo	Bandundu	-2.71	17.68	hunted	CD115938	Bats	Micropteropus pusillus	Peter's Dwarf Epauletted Fruit Bat	2014-02-18	Male	NULL	rectal swab	Conventional PCR	Quan et al, RdRp gene	Positive
DR Congo	Bandundu	-2.71	17.68	hunted	CD115939	Bats	Micropteropus pusillus	Peter's Dwarf Epauletted Fruit Bat	2014-02-18	Female	NULL	rectal swab	Conventional PCR	Modified Watanabe et al, RdRp gene	Positive
DR Congo	Bandundu	-2.71	17.68	hunted	CD115939	Bats	Micropteropus pusillus	Peter's Dwarf Epauletted Fruit Bat	2014-02-18	Female	NULL	rectal swab	Conventional PCR	Quan et al, RdRp gene	Positive
DR Congo	Bandundu	-2.71	17.68	hunted	CD115940	Bats	Micropteropus pusillus	Peter's Dwarf Epauletted Fruit Bat	2014-02-18	Male	NULL	rectal swab	Conventional PCR	Modified Watanabe et al, RdRp gene	Negative
DR Congo	Bandundu	-2.71	17.68	hunted	CD115940	Bats	Micropteropus pusillus	Peter's Dwarf Epauletted Fruit Bat	2014-02-18	Male	NULL	rectal swab	Conventional PCR	Quan et al, RdRp gene	Negative
DR Congo	Bandundu	-2.71	17.68	hunted	CD115941	Bats	Micropteropus pusillus	Peter's Dwarf Epauletted Fruit Bat	2014-02-18	Male	NULL	rectal swab	Conventional PCR	Modified Watanabe et al, RdRp gene	Positive
DR Congo	Bandundu	-2.71	17.68	hunted	CD115941	Bats	Micropteropus pusillus	Peter's Dwarf Epauletted Fruit Bat	2014-02-18	Male	NULL	rectal swab	Conventional PCR	Quan et al, RdRp gene	Positive
DR Congo	Bandundu	-2.71	17.68	hunted	CD115942	Bats	Micropteropus pusillus	Peter's Dwarf Epauletted Fruit Bat	2014-02-18	Female	NULL	oral swab	Conventional PCR	Modified Watanabe et al, RdRp gene	Negative
DR Congo	Bandundu	-2.71	17.68	hunted	CD115942	Bats	Micropteropus pusillus	Peter's Dwarf Epauletted Fruit Bat	2014-02-18	Female	NULL	oral swab	Conventional PCR	Quan et al, RdRp gene	Negative
DR Congo	Bandundu	-2.71	17.68	hunted	CD115943	Bats	Micropteropus pusillus	Peter's Dwarf Epauletted Fruit Bat	2014-02-18	Male	NULL	rectal swab	Conventional PCR	Modified Watanabe et al, RdRp gene	Positive
DR Congo	Bandundu	-2.71	17.68	hunted	CD115943	Bats	Micropteropus pusillus	Peter's Dwarf Epauletted Fruit Bat	2014-02-18	Male	NULL	rectal swab	Conventional PCR	Quan et al, RdRp gene	Positive
DR Congo	Bandundu	-2.71	17.68	hunted	CD115944	Bats	Micropteropus pusillus	Peter's Dwarf Epauletted Fruit Bat	2014-02-18	Male	NULL	oral swab	Conventional PCR	Modified Watanabe et al, RdRp gene	Negative
DR Congo	Bandundu	-2.71	17.68	hunted	CD115944	Bats	Micropteropus pusillus	Peter's Dwarf Epauletted Fruit Bat	2014-02-18	Male	NULL	oral swab	Conventional PCR	Quan et al, RdRp gene	Negative
DR Congo	Bandundu	-2.71	17.68	hunted	CD115945	Bats	Micropteropus pusillus	Peter's Dwarf Epauletted Fruit Bat	2014-02-18	Female	NULL	oral swab	Conventional PCR	Modified Watanabe et al, RdRp gene	Negative
DR Congo	Bandundu	-2.71	17.68	hunted	CD115945	Bats	Micropteropus pusillus	Peter's Dwarf Epauletted Fruit Bat	2014-02-18	Female	NULL	oral swab	Conventional PCR	Quan et al, RdRp gene	Negative
DR Congo	Bandundu	-2.71	17.68	hunted	CD115946	Bats	Micropteropus pusillus	Peter's Dwarf Epauletted Fruit Bat	2014-02-18	Female	NULL	rectal swab	Conventional PCR	Modified Watanabe et al, RdRp gene	Negative
DR Congo	Bandundu	-2.71	17.68	hunted	CD115946	Bats	Micropteropus pusillus	Peter's Dwarf Epauletted Fruit Bat	2014-02-18	Female	NULL	rectal swab	Conventional PCR	Quan et al, RdRp gene	Negative
DR Congo	Bandundu	-2.71	17.68	hunted	CD115947	Bats	Micropteropus pusillus	Peter's Dwarf Epauletted Fruit Bat	2014-02-18	Male	NULL	rectal swab	Conventional PCR	Modified Watanabe et al, RdRp gene	Positive
DR Congo	Bandundu	-2.71	17.68	hunted	CD115947	Bats	Micropteropus pusillus	Peter's Dwarf Epauletted Fruit Bat	2014-02-18	Male	NULL	rectal swab	Conventional PCR	Quan et al, RdRp gene	Positive
DR Congo	Bandundu	-2.71	17.68	hunted	CD115948	Bats	Micropteropus pusillus	Peter's Dwarf Epauletted Fruit Bat	2014-02-18	Female	NULL	oral swab	Conventional PCR	Modified Watanabe et al, RdRp gene	Negative
DR Congo	Bandundu	-2.71	17.68	hunted	CD115948	Bats	Micropteropus pusillus	Peter's Dwarf Epauletted Fruit Bat	2014-02-18	Female	NULL	oral swab	Conventional PCR	Quan et al, RdRp gene	Negative
DR Congo	Bandundu	-2.71	17.68	hunted	CD115949	Bats	Micropteropus pusillus	Peter's Dwarf Epauletted Fruit Bat	2014-02-18	Male	NULL	rectal swab	Conventional PCR	Modified Watanabe et al, RdRp gene	Positive
DR Congo	Bandundu	-2.71	17.68	hunted	CD115949	Bats	Micropteropus pusillus	Peter's Dwarf Epauletted Fruit Bat	2014-02-18	Male	NULL	rectal swab	Conventional PCR	Quan et al, RdRp gene	Positive
DR Congo	Bandundu	-2.71	17.68	hunted	CD115950	Bats	Micropteropus pusillus	Peter's Dwarf Epauletted Fruit Bat	2014-02-18	Female	NULL	rectal swab	Conventional PCR	Modified Watanabe et al, RdRp gene	Negative
DR Congo	Bandundu	-2.71	17.68	hunted	CD115950	Bats	Micropteropus pusillus	Peter's Dwarf Epauletted Fruit Bat	2014-02-18	Female	NULL	rectal swab	Conventional PCR	Quan et al, RdRp gene	Negative
DR Congo	Bandundu	-2.71	17.68	hunted	CD115951	Bats	Micropteropus pusillus	Peter's Dwarf Epauletted Fruit Bat	2014-02-18	Female	NULL	oral swab	Conventional PCR	Modified Watanabe et al, RdRp gene	Negative
DR Congo	Bandundu	-2.71	17.68	hunted	CD115951	Bats	Micropteropus pusillus	Peter's Dwarf Epauletted Fruit Bat	2014-02-18	Female	NULL	oral swab	Conventional PCR	Quan et al, RdRp gene	Negative
DR Congo	Bandundu	-2.71	17.68	hunted	CD115952	Bats	Micropteropus pusillus	Peter's Dwarf Epauletted Fruit Bat	2014-02-18	Male	NULL	rectal swab	Conventional PCR	Modified Watanabe et al, RdRp gene	Positive
DR Congo	Bandundu	-2.71	17.68	hunted	CD115952	Bats	Micropteropus pusillus	Peter's Dwarf Epauletted Fruit Bat	2014-02-18	Male	NULL	rectal swab	Conventional PCR	Quan et al, RdRp gene	Positive
DR Congo	Bandundu	-2.71	17.68	hunted	CD115953	Bats	Micropteropus pusillus	Peter's Dwarf Epauletted Fruit Bat	2014-02-18	Female	NULL	rectal swab	Conventional PCR	Modified Watanabe et al, RdRp gene	Negative
DR Congo	Bandundu	-2.71	17.68	hunted	CD115953	Bats	Micropteropus pusillus	Peter's Dwarf Epauletted Fruit Bat	2014-02-18	Female	NULL	rectal swab	Conventional PCR	Quan et al, RdRp gene	Negative
DR Congo	Bandundu	-2.71	17.68	hunted	CD115954	Bats	Micropteropus pusillus	Peter's Dwarf Epauletted Fruit Bat	2014-02-18	Female	NULL	rectal swab	Conventional PCR	Modified Watanabe et al, RdRp gene	Negative
DR Congo	Bandundu	-2.71	17.68	hunted	CD115954	Bats	Micropteropus pusillus	Peter's Dwarf Epauletted Fruit Bat	2014-02-18	Female	NULL	rectal swab	Conventional PCR	Quan et al, RdRp gene	Negative
DR Congo	Bandundu	-2.71	17.68	hunted	CD115955	Bats	Micropteropus pusillus	Peter's Dwarf Epauletted Fruit Bat	2014-02-18	Male	NULL	rectal swab	Conventional PCR	Modified Watanabe et al, RdRp gene	Negative
DR Congo	Bandundu	-2.71	17.68	hunted	CD115955	Bats	Micropteropus pusillus	Peter's Dwarf Epauletted Fruit Bat	2014-02-18	Male	NULL	rectal swab	Conventional PCR	Quan et al, RdRp gene	Negative
DR Congo	Bandundu	-2.71	17.68	hunted	CD115956	Bats	Micropteropus pusillus	Peter's Dwarf Epauletted Fruit Bat	2014-02-18	Female	NULL	rectal swab	Conventional PCR	Modified Watanabe et al, RdRp gene	Positive
DR Congo	Bandundu	-2.71	17.68	hunted	CD115956	Bats	Micropteropus pusillus	Peter's Dwarf Epauletted Fruit Bat	2014-02-18	Female	NULL	rectal swab	Conventional PCR	Quan et al, RdRp gene	Positive
DR Congo	Bandundu	-2.71	17.68	hunted	CD115957	Bats	Micropteropus pusillus	Peter's Dwarf Epauletted Fruit Bat	2014-02-18	Female	NULL	rectal swab	Conventional PCR	Modified Watanabe et al, RdRp gene	Negative
DR Congo	Bandundu	-2.71	17.68	hunted	CD115957	Bats	Micropteropus pusillus	Peter's Dwarf Epauletted Fruit Bat	2014-02-18	Female	NULL	rectal swab	Conventional PCR	Quan et al, RdRp gene	Negative
DR Congo	Bandundu	-2.71	17.68	hunted	CD115958	Bats	Scotophilus dinganii	Yellow-Bellied House Bat	2014-02-18	Male	NULL	rectal swab	Conventional PCR	Modified Watanabe et al, RdRp gene	Negative
DR Congo	Bandundu	-2.71	17.68	hunted	CD115958	Bats	Scotophilus dinganii	Yellow-Bellied House Bat	2014-02-18	Male	NULL	rectal swab	Conventional PCR	Quan et al, RdRp gene	Negative
DR Congo	Bandundu	-2.71	17.68	hunted	CD115959	Bats	Pipistrellus sp.	Unidentified Vesper Bat	2014-02-18	Female	NULL	rectal swab	Conventional PCR	Modified Watanabe et al, RdRp gene	Negative
DR Congo	Bandundu	-2.71	17.68	hunted	CD115959	Bats	Pipistrellus sp.	Unidentified Vesper Bat	2014-02-18	Female	NULL	rectal swab	Conventional PCR	Quan et al, RdRp gene	Negative
DR Congo	Bandundu	-2.71	17.68	hunted	CD115960	Bats	Pipistrellus sp.	Unidentified Vesper Bat	2014-02-18	Female	NULL	rectal swab	Conventional PCR	Modified Watanabe et al, RdRp gene	Negative
DR Congo	Bandundu	-2.71	17.68	hunted	CD115960	Bats	Pipistrellus sp.	Unidentified Vesper Bat	2014-02-18	Female	NULL	rectal swab	Conventional PCR	Quan et al, RdRp gene	Negative
DR Congo	Bandundu	-2.71	17.68	hunted	CD115961	Rodents & Shrews	Rattus rattus	Black Rat	2014-02-18	Female	NULL	oral swab	Conventional PCR	Modified Watanabe et al, RdRp gene	Negative
DR Congo	Bandundu	-2.71	17.68	hunted	CD115961	Rodents & Shrews	Rattus rattus	Black Rat	2014-02-18	Female	NULL	rectal swab	Conventional PCR	Modified Watanabe et al, RdRp gene	Negative
DR Congo	Bandundu	-2.71	17.68	hunted	CD115961	Rodents & Shrews	Rattus rattus	Black Rat	2014-02-18	Female	NULL	rectal swab	Conventional PCR	Modified Watanabe et al, RdRp gene	Negative
DR Congo	Bandundu	-2.71	17.68	hunted	CD115961	Rodents & Shrews	Rattus rattus	Black Rat	2014-02-18	Female	NULL	rectal swab	Conventional PCR	Quan et al, RdRp gene	Negative
DR Congo	Bandundu	-2.51	18.21	hunted	CD115967	Rodents & Shrews	Lemniscomys striatus	Typical Striped Grass Mouse	2014-02-22	Male	NULL	rectal swab	Conventional PCR	Modified Watanabe et al, RdRp gene	Negative
DR Congo	Bandundu	-2.51	18.21	hunted	CD115967	Rodents & Shrews	Lemniscomys striatus	Typical Striped Grass Mouse	2014-02-22	Male	NULL	rectal swab	Conventional PCR	Quan et al, RdRp gene	Negative
DR Congo	Bandundu	-2.51	18.21	hunted	CD115968	Rodents & Shrews	Lemniscomys striatus	Typical Striped Grass Mouse	2014-02-22	Male	NULL	rectal swab	Conventional PCR	Modified Watanabe et al, RdRp gene	Negative
DR Congo	Bandundu	-2.51	18.21	hunted	CD115968	Rodents & Shrews	Lemniscomys striatus	Typical Striped Grass Mouse	2014-02-22	Male	NULL	rectal swab	Conventional PCR	Quan et al, RdRp gene	Negative
DR Congo	Bandundu	-2.51	18.21	hunted	CD115969	Rodents & Shrews	Lemniscomys striatus	Typical Striped Grass Mouse	2014-02-22	Male	NULL	rectal swab	Conventional PCR	Modified Watanabe et al, RdRp gene	Negative
DR Congo	Bandundu	-2.51	18.21	hunted	CD115969	Rodents & Shrews	Lemniscomys striatus	Typical Striped Grass Mouse	2014-02-22	Male	NULL	rectal swab	Conventional PCR	Quan et al, RdRp gene	Negative
DR Congo	Bandundu	-2.51	18.21	hunted	CD115970	Rodents & Shrews	Lemniscomys striatus	Typical Striped Grass Mouse	2014-02-22	Male	NULL	rectal swab	Conventional PCR	Modified Watanabe et al, RdRp gene	Negative
DR Congo	Bandundu	-2.51	18.21	hunted	CD115970	Rodents & Shrews	Lemniscomys striatus	Typical Striped Grass Mouse	2014-02-22	Male	NULL	rectal swab	Conventional PCR	Quan et al, RdRp gene	Negative
DR Congo	Bandundu	-2.51	18.21	hunted	CD115971	Rodents & Shrews	Lemniscomys striatus	Typical Striped Grass Mouse	2014-02-22	Male	NULL	oral swab	Conventional PCR	Modified Watanabe et al, RdRp gene	Negative
DR Congo	Bandundu	-2.51	18.21	hunted	CD115971	Rodents & Shrews	Lemniscomys striatus	Typical Striped Grass Mouse	2014-02-22	Male	NULL	oral swab	Conventional PCR	Quan et al, RdRp gene	Negative
DR Congo	Bandundu	-2.51	18.21	hunted	CD115972	Rodents & Shrews	Lemniscomys striatus	Typical Striped Grass Mouse	2014-02-22	Male	NULL	rectal swab	Conventional PCR	Modified Watanabe et al, RdRp gene	Negative
DR Congo	Bandundu	-2.51	18.21	hunted	CD115972	Rodents & Shrews	Lemniscomys striatus	Typical Striped Grass Mouse	2014-02-22	Male	NULL	rectal swab	Conventional PCR	Quan et al, RdRp gene	Negative
DR Congo	Bandundu	-2.51	18.21	hunted	CD115973	Rodents & Shrews	Lemniscomys striatus	Typical Striped Grass Mouse	2014-02-22	Male	NULL	oral swab	Conventional PCR	Quan et al, RdRp gene	Negative
DR Congo	Bandundu	-2.51	18.21	hunted	CD115973	Rodents & Shrews	Lemniscomys striatus	Typical Striped Grass Mouse	2014-02-22	Male	NULL	rectal swab	Conventional PCR	Modified Watanabe et al, RdRp gene	Negative
DR Congo	Bandundu	-2.51	18.21	hunted	CD115973	Rodents & Shrews	Lemniscomys striatus	Typical Striped Grass Mouse	2014-02-22	Male	NULL	rectal swab	Conventional PCR	Quan et al, RdRp gene	Negative
DR Congo	Bandundu	-2.51	18.21	hunted	CD115973	Rodents & Shrews	Lemniscomys striatus	Typical Striped Grass Mouse	2014-02-22	Male	NULL	rectal swab	Conventional PCR	Quan et al, RdRp gene	Negative
DR Congo	Bandundu	-2.51	18.21	hunted	CD115974	Rodents & Shrews	Lemniscomys striatus	Typical Striped Grass Mouse	2014-02-22	Female	NULL	rectal swab	Conventional PCR	Modified Watanabe et al, RdRp gene	Negative
DR Congo	Bandundu	-2.51	18.21	hunted	CD115974	Rodents & Shrews	Lemniscomys striatus	Typical Striped Grass Mouse	2014-02-22	Female	NULL	rectal swab	Conventional PCR	Quan et al, RdRp gene	Negative
DR Congo	Bandundu	-2.51	18.21	hunted	CD115975	Bats	Epomops franqueti	Franquet's Epauletted Fruit Bat	2014-02-22	Male	NULL	rectal swab	Conventional PCR	Modified Watanabe et al, RdRp gene	Positive
DR Congo	Bandundu	-2.51	18.21	hunted	CD115975	Bats	Epomops franqueti	Franquet's Epauletted Fruit Bat	2014-02-22	Male	NULL	rectal swab	Conventional PCR	Quan et al, RdRp gene	Negative
DR Congo	Bandundu	-2.51	18.21	hunted	CD115976	Rodents & Shrews	Pseudomys sp.	Unidentifed Rat	2014-02-22	Male	NULL	rectal swab	Conventional PCR	Modified Watanabe et al, RdRp gene	Negative
DR Congo	Bandundu	-2.51	18.21	hunted	CD115976	Rodents & Shrews	Pseudomys sp.	Unidentifed Rat	2014-02-22	Male	NULL	rectal swab	Conventional PCR	Quan et al, RdRp gene	Negative
DR Congo	Bandundu	-2.51	18.21	hunted	CD115977	Rodents & Shrews	Lemniscomys striatus	Typical Striped Grass Mouse	2014-02-22	Male	NULL	oral swab	Conventional PCR	Modified Watanabe et al, RdRp gene	Negative
DR Congo	Bandundu	-2.51	18.21	hunted	CD115977	Rodents & Shrews	Lemniscomys striatus	Typical Striped Grass Mouse	2014-02-22	Male	NULL	rectal swab	Conventional PCR	Modified Watanabe et al, RdRp gene	Negative
DR Congo	Bandundu	-2.51	18.21	hunted	CD115977	Rodents & Shrews	Lemniscomys striatus	Typical Striped Grass Mouse	2014-02-22	Male	NULL	rectal swab	Conventional PCR	Modified Watanabe et al, RdRp gene	Negative
DR Congo	Bandundu	-2.51	18.21	hunted	CD115977	Rodents & Shrews	Lemniscomys striatus	Typical Striped Grass Mouse	2014-02-22	Male	NULL	rectal swab	Conventional PCR	Quan et al, RdRp gene	Negative
DR Congo	Bandundu	-2.51	18.21	hunted	CD115979	Rodents & Shrews	Funisciurus sp.	Unidentified Squirrel	2014-02-22	Male	NULL	oral swab	Conventional PCR	Quan et al, RdRp gene	Negative
DR Congo	Bandundu	-2.51	18.21	hunted	CD115979	Rodents & Shrews	Funisciurus sp.	Unidentified Squirrel	2014-02-22	Male	NULL	rectal swab	Conventional PCR	Modified Watanabe et al, RdRp gene	Negative
DR Congo	Bandundu	-2.51	18.21	hunted	CD115979	Rodents & Shrews	Funisciurus sp.	Unidentified Squirrel	2014-02-22	Male	NULL	rectal swab	Conventional PCR	Quan et al, RdRp gene	Negative
DR Congo	Bandundu	-2.51	18.21	hunted	CD115979	Rodents & Shrews	Funisciurus sp.	Unidentified Squirrel	2014-02-22	Male	NULL	rectal swab	Conventional PCR	Quan et al, RdRp gene	Negative
DR Congo	Bandundu	-2.51	18.21	hunted	CD115984	Rodents & Shrews	Lemniscomys striatus	Typical Striped Grass Mouse	2014-02-22	Male	NULL	oral swab	Conventional PCR	Quan et al, RdRp gene	Negative
DR Congo	Bandundu	-2.51	18.21	hunted	CD115984	Rodents & Shrews	Lemniscomys striatus	Typical Striped Grass Mouse	2014-02-22	Male	NULL	rectal swab	Conventional PCR	Modified Watanabe et al, RdRp gene	Negative
DR Congo	Bandundu	-2.51	18.21	hunted	CD115984	Rodents & Shrews	Lemniscomys striatus	Typical Striped Grass Mouse	2014-02-22	Male	NULL	rectal swab	Conventional PCR	Quan et al, RdRp gene	Negative
DR Congo	Bandundu	-2.51	18.21	hunted	CD115984	Rodents & Shrews	Lemniscomys striatus	Typical Striped Grass Mouse	2014-02-22	Male	NULL	rectal swab	Conventional PCR	Quan et al, RdRp gene	Negative
DR Congo	Bandundu	-2.51	18.21	hunted	CD115985	Rodents & Shrews	Pseudomys sp.	Unidentifed Rat	2014-02-22	Male	NULL	rectal swab	Conventional PCR	Modified Watanabe et al, RdRp gene	Negative
DR Congo	Bandundu	-2.51	18.21	hunted	CD115985	Rodents & Shrews	Pseudomys sp.	Unidentifed Rat	2014-02-22	Male	NULL	rectal swab	Conventional PCR	Quan et al, RdRp gene	Negative
DR Congo	Bandundu	-2.51	18.21	hunted	CD115986	Rodents & Shrews	Pseudomys sp.	Unidentifed Rat	2014-02-22	Male	NULL	rectal swab	Conventional PCR	Modified Watanabe et al, RdRp gene	Negative
DR Congo	Bandundu	-2.51	18.21	hunted	CD115986	Rodents & Shrews	Pseudomys sp.	Unidentifed Rat	2014-02-22	Male	NULL	rectal swab	Conventional PCR	Quan et al, RdRp gene	Negative
DR Congo	Bandundu	-2.86	18.37	dwellings and temporary settlements	CD115987	Non-human Primates	Allenopithecus nigroviridis	Allen's Swamp Monkey	2014-02-26	Female	NULL	rectal swab	Conventional PCR	Modified Watanabe et al, RdRp gene	Negative
DR Congo	Bandundu	-2.86	18.37	dwellings and temporary settlements	CD115987	Non-human Primates	Allenopithecus nigroviridis	Allen's Swamp Monkey	2014-02-26	Female	NULL	rectal swab	Conventional PCR	Quan et al, RdRp gene	Negative
DR Congo	Bandundu	-2.86	18.37	dwellings and temporary settlements	CD115988	Non-human Primates	Allenopithecus nigroviridis	Allen's Swamp Monkey	2014-02-26	Female	NULL	oral swab	Conventional PCR	Modified Watanabe et al, RdRp gene	Negative
DR Congo	Bandundu	-2.86	18.37	dwellings and temporary settlements	CD115988	Non-human Primates	Allenopithecus nigroviridis	Allen's Swamp Monkey	2014-02-26	Female	NULL	oral swab	Conventional PCR	Quan et al, RdRp gene	Negative
DR Congo	Bandundu	-2.86	18.37	dwellings and temporary settlements	CD115989	Rodents & Shrews	Lemniscomys striatus	Typical Striped Grass Mouse	2014-02-26	Male	NULL	rectal swab	Conventional PCR	Modified Watanabe et al, RdRp gene	Negative
DR Congo	Bandundu	-2.86	18.37	dwellings and temporary settlements	CD115989	Rodents & Shrews	Lemniscomys striatus	Typical Striped Grass Mouse	2014-02-26	Male	NULL	rectal swab	Conventional PCR	Quan et al, RdRp gene	Negative
DR Congo	Bandundu	-2.86	18.37	dwellings and temporary settlements	CD115990	Rodents & Shrews	Pseudomys sp.	Unidentifed Rat	2014-02-26	Male	NULL	rectal swab	Conventional PCR	Modified Watanabe et al, RdRp gene	Negative
DR Congo	Bandundu	-2.86	18.37	dwellings and temporary settlements	CD115990	Rodents & Shrews	Pseudomys sp.	Unidentifed Rat	2014-02-26	Male	NULL	rectal swab	Conventional PCR	Quan et al, RdRp gene	Negative
DR Congo	Bandundu	-2.86	18.37	dwellings and temporary settlements	CD115991	Rodents & Shrews	Pseudomys sp.	Unidentifed Rat	2014-02-26	Male	NULL	rectal swab	Conventional PCR	Modified Watanabe et al, RdRp gene	Negative
DR Congo	Bandundu	-2.86	18.37	dwellings and temporary settlements	CD115991	Rodents & Shrews	Pseudomys sp.	Unidentifed Rat	2014-02-26	Male	NULL	rectal swab	Conventional PCR	Quan et al, RdRp gene	Negative
DR Congo	Bandundu	-2.86	18.37	dwellings and temporary settlements	CD115992	Rodents & Shrews	Pseudomys sp.	Unidentifed Rat	2014-02-26	Male	NULL	rectal swab	Conventional PCR	Modified Watanabe et al, RdRp gene	Negative
DR Congo	Bandundu	-2.86	18.37	dwellings and temporary settlements	CD115992	Rodents & Shrews	Pseudomys sp.	Unidentifed Rat	2014-02-26	Male	NULL	rectal swab	Conventional PCR	Quan et al, RdRp gene	Negative
DR Congo	Bandundu	-2.86	18.37	dwellings and temporary settlements	CD115993	Rodents & Shrews	Pseudomys sp.	Unidentifed Rat	2014-02-26	Male	NULL	rectal swab	Conventional PCR	Modified Watanabe et al, RdRp gene	Negative
DR Congo	Bandundu	-2.86	18.37	dwellings and temporary settlements	CD115993	Rodents & Shrews	Pseudomys sp.	Unidentifed Rat	2014-02-26	Male	NULL	rectal swab	Conventional PCR	Quan et al, RdRp gene	Negative
DR Congo	Bandundu	-2.88	18.36	hunted	CD115994	Rodents & Shrews	Lemniscomys striatus	Typical Striped Grass Mouse	2014-02-27	Male	NULL	rectal swab	Conventional PCR	Modified Watanabe et al, RdRp gene	Negative
DR Congo	Bandundu	-2.88	18.36	hunted	CD115994	Rodents & Shrews	Lemniscomys striatus	Typical Striped Grass Mouse	2014-02-27	Male	NULL	rectal swab	Conventional PCR	Quan et al, RdRp gene	Negative
DR Congo	Bandundu	-2.88	18.36	hunted	CD115995	Rodents & Shrews	Lemniscomys striatus	Typical Striped Grass Mouse	2014-02-27	Female	NULL	rectal swab	Conventional PCR	Modified Watanabe et al, RdRp gene	Negative
DR Congo	Bandundu	-2.88	18.36	hunted	CD115995	Rodents & Shrews	Lemniscomys striatus	Typical Striped Grass Mouse	2014-02-27	Female	NULL	rectal swab	Conventional PCR	Quan et al, RdRp gene	Negative
DR Congo	Bandundu	-2.88	18.36	hunted	CD115996	Rodents & Shrews	Lemniscomys striatus	Typical Striped Grass Mouse	2014-02-27	Male	NULL	rectal swab	Conventional PCR	Modified Watanabe et al, RdRp gene	Negative
DR Congo	Bandundu	-2.88	18.36	hunted	CD115996	Rodents & Shrews	Lemniscomys striatus	Typical Striped Grass Mouse	2014-02-27	Male	NULL	rectal swab	Conventional PCR	Quan et al, RdRp gene	Negative
DR Congo	Bandundu	-2.88	18.36	hunted	CD115997	Rodents & Shrews	Lemniscomys striatus	Typical Striped Grass Mouse	2014-02-27	Male	NULL	oral swab	Conventional PCR	Modified Watanabe et al, RdRp gene	Negative
DR Congo	Bandundu	-2.88	18.36	hunted	CD115997	Rodents & Shrews	Lemniscomys striatus	Typical Striped Grass Mouse	2014-02-27	Male	NULL	oral swab	Conventional PCR	Quan et al, RdRp gene	Negative
DR Congo	Bandundu	-2.88	18.36	hunted	CD115998	Rodents & Shrews	Lemniscomys striatus	Typical Striped Grass Mouse	2014-02-27	Male	NULL	rectal swab	Conventional PCR	Modified Watanabe et al, RdRp gene	Negative
DR Congo	Bandundu	-2.88	18.36	hunted	CD115998	Rodents & Shrews	Lemniscomys striatus	Typical Striped Grass Mouse	2014-02-27	Male	NULL	rectal swab	Conventional PCR	Quan et al, RdRp gene	Negative
DR Congo	Bandundu	-2.88	18.36	hunted	CD115999	Rodents & Shrews	Lemniscomys striatus	Typical Striped Grass Mouse	2014-02-27	Female	NULL	oral swab	Conventional PCR	Modified Watanabe et al, RdRp gene	Negative
DR Congo	Bandundu	-2.88	18.36	hunted	CD115999	Rodents & Shrews	Lemniscomys striatus	Typical Striped Grass Mouse	2014-02-27	Female	NULL	oral swab	Conventional PCR	Quan et al, RdRp gene	Negative
DR Congo	Bandundu	-2.88	18.36	hunted	CD116000	Rodents & Shrews	Lemniscomys striatus	Typical Striped Grass Mouse	2014-02-27	Male	NULL	oral swab	Conventional PCR	Modified Watanabe et al, RdRp gene	Negative
DR Congo	Bandundu	-2.88	18.36	hunted	CD116001	Rodents & Shrews	Lemniscomys striatus	Typical Striped Grass Mouse	2014-02-27	Male	NULL	rectal swab	Conventional PCR	Modified Watanabe et al, RdRp gene	Negative
DR Congo	Bandundu	-2.88	18.36	hunted	CD116001	Rodents & Shrews	Lemniscomys striatus	Typical Striped Grass Mouse	2014-02-27	Male	NULL	rectal swab	Conventional PCR	Modified Watanabe et al, RdRp gene	Negative
DR Congo	Bandundu	-2.88	18.36	hunted	CD116001	Rodents & Shrews	Lemniscomys striatus	Typical Striped Grass Mouse	2014-02-27	Male	NULL	rectal swab	Conventional PCR	Modified Watanabe et al, RdRp gene	Negative
DR Congo	Bandundu	-2.88	18.36	hunted	CD116001	Rodents & Shrews	Lemniscomys striatus	Typical Striped Grass Mouse	2014-02-27	Male	NULL	rectal swab	Conventional PCR	Quan et al, RdRp gene	Negative
DR Congo	Bandundu	-2.88	18.36	hunted	CD116002	Rodents & Shrews	Pseudomys sp.	Unidentifed Rat	2014-02-27	Female	NULL	oral swab	Conventional PCR	Modified Watanabe et al, RdRp gene	Negative
DR Congo	Bandundu	-2.88	18.36	hunted	CD116002	Rodents & Shrews	Pseudomys sp.	Unidentifed Rat	2014-02-27	Female	NULL	oral swab	Conventional PCR	Quan et al, RdRp gene	Negative
DR Congo	Bandundu	-2.88	18.36	hunted	CD116003	Rodents & Shrews	Pseudomys sp.	Unidentifed Rat	2014-02-27	Female	NULL	oral swab	Conventional PCR	Quan et al, RdRp gene	Negative
DR Congo	Bandundu	-2.88	18.36	hunted	CD116003	Rodents & Shrews	Pseudomys sp.	Unidentifed Rat	2014-02-27	Female	NULL	rectal swab	Conventional PCR	Modified Watanabe et al, RdRp gene	Negative
DR Congo	Bandundu	-2.88	18.36	hunted	CD116003	Rodents & Shrews	Pseudomys sp.	Unidentifed Rat	2014-02-27	Female	NULL	rectal swab	Conventional PCR	Quan et al, RdRp gene	Negative
DR Congo	Bandundu	-2.88	18.36	hunted	CD116003	Rodents & Shrews	Pseudomys sp.	Unidentifed Rat	2014-02-27	Female	NULL	rectal swab	Conventional PCR	Quan et al, RdRp gene	Negative
DR Congo	Bandundu	-2.88	18.36	hunted	CD116004	Bats	Micropteropus pusillus	Peter's Dwarf Epauletted Fruit Bat	2014-02-27	Female	NULL	rectal swab	Conventional PCR	Modified Watanabe et al, RdRp gene	Positive
DR Congo	Bandundu	-2.88	18.36	hunted	CD116004	Bats	Micropteropus pusillus	Peter's Dwarf Epauletted Fruit Bat	2014-02-27	Female	NULL	rectal swab	Conventional PCR	Quan et al, RdRp gene	Positive
DR Congo	Bandundu	-2.88	18.36	hunted	CD116005	Bats	Micropteropus pusillus	Peter's Dwarf Epauletted Fruit Bat	2014-02-27	Female	NULL	oral swab	Conventional PCR	Modified Watanabe et al, RdRp gene	Negative
DR Congo	Bandundu	-2.88	18.36	hunted	CD116005	Bats	Micropteropus pusillus	Peter's Dwarf Epauletted Fruit Bat	2014-02-27	Female	NULL	oral swab	Conventional PCR	Quan et al, RdRp gene	Positive
DR Congo	Bandundu	-2.88	18.36	hunted	CD116006	Bats	Micropteropus pusillus	Peter's Dwarf Epauletted Fruit Bat	2014-02-27	Female	NULL	oral swab	Conventional PCR	Modified Watanabe et al, RdRp gene	Positive
DR Congo	Bandundu	-2.88	18.36	hunted	CD116006	Bats	Micropteropus pusillus	Peter's Dwarf Epauletted Fruit Bat	2014-02-27	Female	NULL	oral swab	Conventional PCR	Quan et al, RdRp gene	Negative
DR Congo	Bandundu	-2.88	18.36	hunted	CD116007	Bats	Micropteropus pusillus	Peter's Dwarf Epauletted Fruit Bat	2014-02-27	Male	NULL	rectal swab	Conventional PCR	Modified Watanabe et al, RdRp gene	Negative
DR Congo	Bandundu	-2.88	18.36	hunted	CD116007	Bats	Micropteropus pusillus	Peter's Dwarf Epauletted Fruit Bat	2014-02-27	Male	NULL	rectal swab	Conventional PCR	Quan et al, RdRp gene	Negative
DR Congo	Bandundu	-2.88	18.36	hunted	CD116008	Bats	Micropteropus pusillus	Peter's Dwarf Epauletted Fruit Bat	2014-02-27	Male	NULL	oral swab	Conventional PCR	Modified Watanabe et al, RdRp gene	Negative
DR Congo	Bandundu	-2.88	18.36	hunted	CD116008	Bats	Micropteropus pusillus	Peter's Dwarf Epauletted Fruit Bat	2014-02-27	Male	NULL	oral swab	Conventional PCR	Quan et al, RdRp gene	Negative
DR Congo	Bandundu	-2.88	18.36	hunted	CD116009	Bats	Micropteropus pusillus	Peter's Dwarf Epauletted Fruit Bat	2014-02-27	Female	NULL	oral swab	Conventional PCR	Modified Watanabe et al, RdRp gene	Negative
DR Congo	Bandundu	-2.88	18.36	hunted	CD116009	Bats	Micropteropus pusillus	Peter's Dwarf Epauletted Fruit Bat	2014-02-27	Female	NULL	oral swab	Conventional PCR	Quan et al, RdRp gene	Negative
DR Congo	Bandundu	-2.88	18.36	hunted	CD116010	Bats	Micropteropus pusillus	Peter's Dwarf Epauletted Fruit Bat	2014-02-27	Male	NULL	rectal swab	Conventional PCR	Modified Watanabe et al, RdRp gene	Negative
DR Congo	Bandundu	-2.88	18.36	hunted	CD116010	Bats	Micropteropus pusillus	Peter's Dwarf Epauletted Fruit Bat	2014-02-27	Male	NULL	rectal swab	Conventional PCR	Quan et al, RdRp gene	Negative
DR Congo	Bandundu	-2.88	18.36	hunted	CD116011	Bats	Micropteropus pusillus	Peter's Dwarf Epauletted Fruit Bat	2014-02-27	Male	NULL	rectal swab	Conventional PCR	Modified Watanabe et al, RdRp gene	Positive
DR Congo	Bandundu	-2.88	18.36	hunted	CD116011	Bats	Micropteropus pusillus	Peter's Dwarf Epauletted Fruit Bat	2014-02-27	Male	NULL	rectal swab	Conventional PCR	Quan et al, RdRp gene	Positive
DR Congo	Bandundu	-2.88	18.36	hunted	CD116012	Bats	Micropteropus pusillus	Peter's Dwarf Epauletted Fruit Bat	2014-02-27	Male	NULL	rectal swab	Conventional PCR	Modified Watanabe et al, RdRp gene	Negative
DR Congo	Bandundu	-2.88	18.36	hunted	CD116012	Bats	Micropteropus pusillus	Peter's Dwarf Epauletted Fruit Bat	2014-02-27	Male	NULL	rectal swab	Conventional PCR	Quan et al, RdRp gene	Negative
DR Congo	Bandundu	-2.88	18.36	hunted	CD116013	Bats	Micropteropus pusillus	Peter's Dwarf Epauletted Fruit Bat	2014-02-27	Male	NULL	rectal swab	Conventional PCR	Modified Watanabe et al, RdRp gene	Positive
DR Congo	Bandundu	-2.88	18.36	hunted	CD116013	Bats	Micropteropus pusillus	Peter's Dwarf Epauletted Fruit Bat	2014-02-27	Male	NULL	rectal swab	Conventional PCR	Quan et al, RdRp gene	Positive
DR Congo	Bandundu	-2.88	18.36	hunted	CD116014	Bats	Micropteropus pusillus	Peter's Dwarf Epauletted Fruit Bat	2014-02-27	Male	NULL	rectal swab	Conventional PCR	Modified Watanabe et al, RdRp gene	Negative
DR Congo	Bandundu	-2.88	18.36	hunted	CD116014	Bats	Micropteropus pusillus	Peter's Dwarf Epauletted Fruit Bat	2014-02-27	Male	NULL	rectal swab	Conventional PCR	Quan et al, RdRp gene	Negative
DR Congo	Bandundu	-2.88	18.36	hunted	CD116015	Bats	Micropteropus pusillus	Peter's Dwarf Epauletted Fruit Bat	2014-02-27	Male	NULL	rectal swab	Conventional PCR	Modified Watanabe et al, RdRp gene	Positive
DR Congo	Bandundu	-2.88	18.36	hunted	CD116015	Bats	Micropteropus pusillus	Peter's Dwarf Epauletted Fruit Bat	2014-02-27	Male	NULL	rectal swab	Conventional PCR	Quan et al, RdRp gene	Positive
DR Congo	Bandundu	-2.88	18.36	hunted	CD116016	Bats	Micropteropus pusillus	Peter's Dwarf Epauletted Fruit Bat	2014-02-27	Female	NULL	rectal swab	Conventional PCR	Modified Watanabe et al, RdRp gene	Negative
DR Congo	Bandundu	-2.88	18.36	hunted	CD116016	Bats	Micropteropus pusillus	Peter's Dwarf Epauletted Fruit Bat	2014-02-27	Female	NULL	rectal swab	Conventional PCR	Quan et al, RdRp gene	Negative
DR Congo	Bandundu	-2.88	18.36	hunted	CD116017	Bats	Micropteropus pusillus	Peter's Dwarf Epauletted Fruit Bat	2014-02-27	Female	NULL	rectal swab	Conventional PCR	Modified Watanabe et al, RdRp gene	Positive
DR Congo	Bandundu	-2.88	18.36	hunted	CD116017	Bats	Micropteropus pusillus	Peter's Dwarf Epauletted Fruit Bat	2014-02-27	Female	NULL	rectal swab	Conventional PCR	Quan et al, RdRp gene	Positive
DR Congo	Bandundu	-2.88	18.36	hunted	CD116018	Bats	Micropteropus pusillus	Peter's Dwarf Epauletted Fruit Bat	2014-02-27	Male	NULL	rectal swab	Conventional PCR	Modified Watanabe et al, RdRp gene	Negative
DR Congo	Bandundu	-2.88	18.36	hunted	CD116018	Bats	Micropteropus pusillus	Peter's Dwarf Epauletted Fruit Bat	2014-02-27	Male	NULL	rectal swab	Conventional PCR	Quan et al, RdRp gene	Negative
DR Congo	Bandundu	-2.88	18.36	hunted	CD116019	Bats	Micropteropus pusillus	Peter's Dwarf Epauletted Fruit Bat	2014-02-27	Male	NULL	rectal swab	Conventional PCR	Modified Watanabe et al, RdRp gene	Negative
DR Congo	Bandundu	-2.88	18.36	hunted	CD116019	Bats	Micropteropus pusillus	Peter's Dwarf Epauletted Fruit Bat	2014-02-27	Male	NULL	rectal swab	Conventional PCR	Quan et al, RdRp gene	Negative
DR Congo	Bandundu	-2.88	18.36	hunted	CD116020	Bats	Micropteropus pusillus	Peter's Dwarf Epauletted Fruit Bat	2014-02-27	Male	NULL	rectal swab	Conventional PCR	Modified Watanabe et al, RdRp gene	Positive
DR Congo	Bandundu	-2.88	18.36	hunted	CD116020	Bats	Micropteropus pusillus	Peter's Dwarf Epauletted Fruit Bat	2014-02-27	Male	NULL	rectal swab	Conventional PCR	Quan et al, RdRp gene	Positive
DR Congo	Bandundu	-2.88	18.36	hunted	CD116021	Bats	Micropteropus pusillus	Peter's Dwarf Epauletted Fruit Bat	2014-02-27	Male	NULL	rectal swab	Conventional PCR	Modified Watanabe et al, RdRp gene	Positive
DR Congo	Bandundu	-2.88	18.36	hunted	CD116021	Bats	Micropteropus pusillus	Peter's Dwarf Epauletted Fruit Bat	2014-02-27	Male	NULL	rectal swab	Conventional PCR	Quan et al, RdRp gene	Positive
DR Congo	Katanga	-11.67	27.45	zoos and sanctuaries	CD116088	Bats	Epomops franqueti	Franquet's Epauletted Fruit Bat	2014-03-24	Male	adult (reproductive age)	oral swab	Conventional PCR	Modified Watanabe et al, RdRp gene	Positive
DR Congo	Katanga	-11.67	27.45	zoos and sanctuaries	CD116088	Bats	Epomops franqueti	Franquet's Epauletted Fruit Bat	2014-03-24	Male	adult (reproductive age)	oral swab	Conventional PCR	Quan et al, RdRp gene	Negative
DR Congo	Katanga	-11.67	27.45	zoos and sanctuaries	CD116089	Bats	Epomops franqueti	Franquet's Epauletted Fruit Bat	2014-03-24	Male	adult (reproductive age)	oral swab	Conventional PCR	Modified Watanabe et al, RdRp gene	Negative
DR Congo	Katanga	-11.67	27.45	zoos and sanctuaries	CD116089	Bats	Epomops franqueti	Franquet's Epauletted Fruit Bat	2014-03-24	Male	adult (reproductive age)	rectal swab	Conventional PCR	Modified Watanabe et al, RdRp gene	Negative
DR Congo	Katanga	-11.67	27.45	zoos and sanctuaries	CD116089	Bats	Epomops franqueti	Franquet's Epauletted Fruit Bat	2014-03-24	Male	adult (reproductive age)	rectal swab	Conventional PCR	Modified Watanabe et al, RdRp gene	Negative
DR Congo	Katanga	-11.67	27.45	zoos and sanctuaries	CD116089	Bats	Epomops franqueti	Franquet's Epauletted Fruit Bat	2014-03-24	Male	adult (reproductive age)	rectal swab	Conventional PCR	Quan et al, RdRp gene	Negative
DR Congo	Katanga	-11.67	27.45	zoos and sanctuaries	CD116090	Bats	Epomops franqueti	Franquet's Epauletted Fruit Bat	2014-03-24	Male	adult (reproductive age)	rectal swab	Conventional PCR	Modified Watanabe et al, RdRp gene	Positive
DR Congo	Katanga	-11.67	27.45	zoos and sanctuaries	CD116090	Bats	Epomops franqueti	Franquet's Epauletted Fruit Bat	2014-03-24	Male	adult (reproductive age)	rectal swab	Conventional PCR	Quan et al, RdRp gene	Positive
DR Congo	Katanga	-11.67	27.45	zoos and sanctuaries	CD116091	Bats	Epomops franqueti	Franquet's Epauletted Fruit Bat	2014-03-24	Male	adult (reproductive age)	rectal swab	Conventional PCR	Modified Watanabe et al, RdRp gene	Negative
DR Congo	Katanga	-11.67	27.45	zoos and sanctuaries	CD116091	Bats	Epomops franqueti	Franquet's Epauletted Fruit Bat	2014-03-24	Male	adult (reproductive age)	rectal swab	Conventional PCR	Quan et al, RdRp gene	Negative
DR Congo	Katanga	-11.67	27.45	zoos and sanctuaries	CD116092	Bats	Epomops franqueti	Franquet's Epauletted Fruit Bat	2014-03-24	Female	adult (reproductive age)	rectal swab	Conventional PCR	Modified Watanabe et al, RdRp gene	Negative
DR Congo	Katanga	-11.67	27.45	zoos and sanctuaries	CD116092	Bats	Epomops franqueti	Franquet's Epauletted Fruit Bat	2014-03-24	Female	adult (reproductive age)	rectal swab	Conventional PCR	Quan et al, RdRp gene	Negative
DR Congo	Katanga	-11.67	27.45	zoos and sanctuaries	CD116093	Bats	Epomops franqueti	Franquet's Epauletted Fruit Bat	2014-03-24	Male	adult (reproductive age)	rectal swab	Conventional PCR	Modified Watanabe et al, RdRp gene	Positive
DR Congo	Katanga	-11.67	27.45	zoos and sanctuaries	CD116093	Bats	Epomops franqueti	Franquet's Epauletted Fruit Bat	2014-03-24	Male	adult (reproductive age)	rectal swab	Conventional PCR	Quan et al, RdRp gene	Negative
DR Congo	Katanga	-11.67	27.45	zoos and sanctuaries	CD116094	Bats	Epomops franqueti	Franquet's Epauletted Fruit Bat	2014-03-24	Male	adult (reproductive age)	rectal swab	Conventional PCR	Quan et al, RdRp gene	Negative
DR Congo	Katanga	-11.67	27.45	zoos and sanctuaries	CD116094	Bats	Epomops franqueti	Franquet's Epauletted Fruit Bat	2014-03-24	Male	adult (reproductive age)	rectal swab	Conventional PCR	Quan et al, RdRp gene	Positive
DR Congo	Katanga	-11.67	27.45	zoos and sanctuaries	CD116095	Bats	Epomops franqueti	Franquet's Epauletted Fruit Bat	2014-03-24	Male	adult (reproductive age)	rectal swab	Conventional PCR	Modified Watanabe et al, RdRp gene	Negative
DR Congo	Katanga	-11.67	27.45	zoos and sanctuaries	CD116095	Bats	Epomops franqueti	Franquet's Epauletted Fruit Bat	2014-03-24	Male	adult (reproductive age)	rectal swab	Conventional PCR	Quan et al, RdRp gene	Negative
DR Congo	Katanga	-11.67	27.45	zoos and sanctuaries	CD116096	Bats	Epomops franqueti	Franquet's Epauletted Fruit Bat	2014-03-24	Male	adult (reproductive age)	rectal swab	Conventional PCR	Modified Watanabe et al, RdRp gene	Positive
DR Congo	Katanga	-11.67	27.45	zoos and sanctuaries	CD116096	Bats	Epomops franqueti	Franquet's Epauletted Fruit Bat	2014-03-24	Male	adult (reproductive age)	rectal swab	Conventional PCR	Quan et al, RdRp gene	Positive
DR Congo	Katanga	-11.67	27.45	zoos and sanctuaries	CD116097	Bats	Epomops franqueti	Franquet's Epauletted Fruit Bat	2014-03-24	Male	adult (reproductive age)	rectal swab	Conventional PCR	Modified Watanabe et al, RdRp gene	Negative
DR Congo	Katanga	-11.67	27.45	zoos and sanctuaries	CD116097	Bats	Epomops franqueti	Franquet's Epauletted Fruit Bat	2014-03-24	Male	adult (reproductive age)	rectal swab	Conventional PCR	Quan et al, RdRp gene	Negative
DR Congo	Katanga	-11.67	27.45	zoos and sanctuaries	CD116098	Bats	Epomops franqueti	Franquet's Epauletted Fruit Bat	2014-03-24	Male	adult (reproductive age)	rectal swab	Conventional PCR	Modified Watanabe et al, RdRp gene	Negative
DR Congo	Katanga	-11.67	27.45	zoos and sanctuaries	CD116098	Bats	Epomops franqueti	Franquet's Epauletted Fruit Bat	2014-03-24	Male	adult (reproductive age)	rectal swab	Conventional PCR	Quan et al, RdRp gene	Negative
DR Congo	Katanga	-11.67	27.45	zoos and sanctuaries	CD116099	Bats	Epomops franqueti	Franquet's Epauletted Fruit Bat	2014-03-24	Male	adult (reproductive age)	rectal swab	Conventional PCR	Modified Watanabe et al, RdRp gene	Negative
DR Congo	Katanga	-11.67	27.45	zoos and sanctuaries	CD116099	Bats	Epomops franqueti	Franquet's Epauletted Fruit Bat	2014-03-24	Male	adult (reproductive age)	rectal swab	Conventional PCR	Quan et al, RdRp gene	Negative
DR Congo	Katanga	-11.67	27.45	zoos and sanctuaries	CD116100	Bats	Epomops franqueti	Franquet's Epauletted Fruit Bat	2014-03-24	Male	adult (reproductive age)	rectal swab	Conventional PCR	Modified Watanabe et al, RdRp gene	Negative
DR Congo	Katanga	-11.67	27.45	zoos and sanctuaries	CD116100	Bats	Epomops franqueti	Franquet's Epauletted Fruit Bat	2014-03-24	Male	adult (reproductive age)	rectal swab	Conventional PCR	Quan et al, RdRp gene	Negative
DR Congo	Katanga	-11.67	27.45	zoos and sanctuaries	CD116101	Bats	Epomops franqueti	Franquet's Epauletted Fruit Bat	2014-03-24	Male	adult (reproductive age)	rectal swab	Conventional PCR	Modified Watanabe et al, RdRp gene	Positive
DR Congo	Katanga	-11.67	27.45	zoos and sanctuaries	CD116101	Bats	Epomops franqueti	Franquet's Epauletted Fruit Bat	2014-03-24	Male	adult (reproductive age)	rectal swab	Conventional PCR	Quan et al, RdRp gene	Negative
DR Congo	Katanga	-11.67	27.45	zoos and sanctuaries	CD116102	Bats	Epomops franqueti	Franquet's Epauletted Fruit Bat	2014-03-24	Male	adult (reproductive age)	rectal swab	Conventional PCR	Modified Watanabe et al, RdRp gene	Positive
DR Congo	Katanga	-11.67	27.45	zoos and sanctuaries	CD116102	Bats	Epomops franqueti	Franquet's Epauletted Fruit Bat	2014-03-24	Male	adult (reproductive age)	rectal swab	Conventional PCR	Quan et al, RdRp gene	Negative
DR Congo	Katanga	-11.67	27.45	zoos and sanctuaries	CD116103	Bats	Epomops franqueti	Franquet's Epauletted Fruit Bat	2014-03-24	Male	adult (reproductive age)	rectal swab	Conventional PCR	Modified Watanabe et al, RdRp gene	Positive
DR Congo	Katanga	-11.67	27.45	zoos and sanctuaries	CD116103	Bats	Epomops franqueti	Franquet's Epauletted Fruit Bat	2014-03-24	Male	adult (reproductive age)	rectal swab	Conventional PCR	Quan et al, RdRp gene	Negative
DR Congo	Katanga	-11.67	27.45	zoos and sanctuaries	CD116104	Bats	Epomops franqueti	Franquet's Epauletted Fruit Bat	2014-03-24	Male	adult (reproductive age)	oral swab	Conventional PCR	Modified Watanabe et al, RdRp gene	Negative
DR Congo	Katanga	-11.67	27.45	zoos and sanctuaries	CD116104	Bats	Epomops franqueti	Franquet's Epauletted Fruit Bat	2014-03-24	Male	adult (reproductive age)	oral swab	Conventional PCR	Quan et al, RdRp gene	Negative
DR Congo	Katanga	-11.67	27.45	zoos and sanctuaries	CD116105	Bats	Epomops franqueti	Franquet's Epauletted Fruit Bat	2014-03-24	Male	adult (reproductive age)	oral swab	Conventional PCR	Modified Watanabe et al, RdRp gene	Negative
DR Congo	Katanga	-11.67	27.45	zoos and sanctuaries	CD116105	Bats	Epomops franqueti	Franquet's Epauletted Fruit Bat	2014-03-24	Male	adult (reproductive age)	rectal swab	Conventional PCR	Modified Watanabe et al, RdRp gene	Positive
DR Congo	Katanga	-11.67	27.45	zoos and sanctuaries	CD116105	Bats	Epomops franqueti	Franquet's Epauletted Fruit Bat	2014-03-24	Male	adult (reproductive age)	rectal swab	Conventional PCR	Modified Watanabe et al, RdRp gene	Negative
DR Congo	Katanga	-11.67	27.45	zoos and sanctuaries	CD116105	Bats	Epomops franqueti	Franquet's Epauletted Fruit Bat	2014-03-24	Male	adult (reproductive age)	rectal swab	Conventional PCR	Quan et al, RdRp gene	Negative
DR Congo	Katanga	-11.67	27.45	zoos and sanctuaries	CD116106	Bats	Epomops franqueti	Franquet's Epauletted Fruit Bat	2014-03-24	Male	adult (reproductive age)	rectal swab	Conventional PCR	Modified Watanabe et al, RdRp gene	Positive
DR Congo	Katanga	-11.67	27.45	zoos and sanctuaries	CD116106	Bats	Epomops franqueti	Franquet's Epauletted Fruit Bat	2014-03-24	Male	adult (reproductive age)	rectal swab	Conventional PCR	Quan et al, RdRp gene	Negative
DR Congo	Katanga	-11.67	27.45	zoos and sanctuaries	CD116107	Bats	Rhinolophus sp.	Unidentified Insectivorous Bat	2014-03-24	Male	adult (reproductive age)	rectal swab	Conventional PCR	Modified Watanabe et al, RdRp gene	Positive
DR Congo	Katanga	-11.67	27.45	zoos and sanctuaries	CD116107	Bats	Rhinolophus sp.	Unidentified Insectivorous Bat	2014-03-24	Male	adult (reproductive age)	rectal swab	Conventional PCR	Quan et al, RdRp gene	Negative
DR Congo	Katanga	-11.67	27.45	zoos and sanctuaries	CD116108	Non-human Primates	Pan troglodytes	Chimpanzee	2014-03-24	Female	juvenile (dependent on dam)	oral swab	Conventional PCR	Modified Watanabe et al, RdRp gene	Negative
DR Congo	Katanga	-11.67	27.45	zoos and sanctuaries	CD116108	Non-human Primates	Pan troglodytes	Chimpanzee	2014-03-24	Female	juvenile (dependent on dam)	oral swab	Conventional PCR	Quan et al, RdRp gene	Negative
DR Congo	Katanga	-11.67	27.45	zoos and sanctuaries	CD116109	Non-human Primates	Pan troglodytes	Chimpanzee	2014-03-24	Male	juvenile (dependent on dam)	oral swab	Conventional PCR	Modified Watanabe et al, RdRp gene	Negative
DR Congo	Katanga	-11.67	27.45	zoos and sanctuaries	CD116109	Non-human Primates	Pan troglodytes	Chimpanzee	2014-03-24	Male	juvenile (dependent on dam)	oral swab	Conventional PCR	Quan et al, RdRp gene	Negative
DR Congo	Katanga	-11.67	27.45	zoos and sanctuaries	CD116110	Non-human Primates	Pan troglodytes	Chimpanzee	2014-03-24	Male	adult (reproductive age)	oral swab	Conventional PCR	Modified Watanabe et al, RdRp gene	Negative
DR Congo	Katanga	-11.67	27.45	zoos and sanctuaries	CD116110	Non-human Primates	Pan troglodytes	Chimpanzee	2014-03-24	Male	adult (reproductive age)	oral swab	Conventional PCR	Quan et al, RdRp gene	Negative
DR Congo	Katanga	-11.67	27.45	zoos and sanctuaries	CD116120	Non-human Primates	Pan troglodytes	Chimpanzee	2014-03-24	Male	adult (reproductive age)	oral swab	Conventional PCR	Modified Watanabe et al, RdRp gene	Negative
DR Congo	Katanga	-11.67	27.45	zoos and sanctuaries	CD116120	Non-human Primates	Pan troglodytes	Chimpanzee	2014-03-24	Male	adult (reproductive age)	oral swab	Conventional PCR	Quan et al, RdRp gene	Negative
DR Congo	Katanga	-11.67	27.45	zoos and sanctuaries	CD116121	Non-human Primates	Pan troglodytes	Chimpanzee	2014-03-24	Female	adult (reproductive age)	oral swab	Conventional PCR	Modified Watanabe et al, RdRp gene	Negative
DR Congo	Katanga	-11.67	27.45	zoos and sanctuaries	CD116121	Non-human Primates	Pan troglodytes	Chimpanzee	2014-03-24	Female	adult (reproductive age)	oral swab	Conventional PCR	Quan et al, RdRp gene	Negative
DR Congo	Katanga	-11.67	27.45	zoos and sanctuaries	CD116122	Non-human Primates	Pan troglodytes	Chimpanzee	2014-03-24	Male	adult (reproductive age)	oral swab	Conventional PCR	Modified Watanabe et al, RdRp gene	Negative
DR Congo	Katanga	-11.67	27.45	zoos and sanctuaries	CD116122	Non-human Primates	Pan troglodytes	Chimpanzee	2014-03-24	Male	adult (reproductive age)	oral swab	Conventional PCR	Quan et al, RdRp gene	Negative
DR Congo	Katanga	-11.67	27.45	zoos and sanctuaries	CD116123	Non-human Primates	Pan troglodytes	Chimpanzee	2014-03-24	Male	adult (reproductive age)	oral swab	Conventional PCR	Modified Watanabe et al, RdRp gene	Negative
DR Congo	Katanga	-11.67	27.45	zoos and sanctuaries	CD116123	Non-human Primates	Pan troglodytes	Chimpanzee	2014-03-24	Male	adult (reproductive age)	oral swab	Conventional PCR	Quan et al, RdRp gene	Negative
DR Congo	Katanga	-11.67	27.45	zoos and sanctuaries	CD116124	Non-human Primates	Pan troglodytes	Chimpanzee	2014-03-24	Male	adult (reproductive age)	oral swab	Conventional PCR	Modified Watanabe et al, RdRp gene	Negative
DR Congo	Katanga	-11.67	27.45	zoos and sanctuaries	CD116124	Non-human Primates	Pan troglodytes	Chimpanzee	2014-03-24	Male	adult (reproductive age)	oral swab	Conventional PCR	Quan et al, RdRp gene	Negative
DR Congo	Katanga	-11.67	27.45	zoos and sanctuaries	CD116125	Non-human Primates	Pan troglodytes	Chimpanzee	2014-03-24	Female	adult (reproductive age)	oral swab	Conventional PCR	Modified Watanabe et al, RdRp gene	Negative
DR Congo	Katanga	-11.67	27.45	zoos and sanctuaries	CD116125	Non-human Primates	Pan troglodytes	Chimpanzee	2014-03-24	Female	adult (reproductive age)	oral swab	Conventional PCR	Quan et al, RdRp gene	Negative
DR Congo	Katanga	-11.67	27.45	zoos and sanctuaries	CD116126	Non-human Primates	Pan troglodytes	Chimpanzee	2014-03-24	Female	adult (reproductive age)	oral swab	Conventional PCR	Modified Watanabe et al, RdRp gene	Negative
DR Congo	Katanga	-11.67	27.45	zoos and sanctuaries	CD116126	Non-human Primates	Pan troglodytes	Chimpanzee	2014-03-24	Female	adult (reproductive age)	oral swab	Conventional PCR	Quan et al, RdRp gene	Negative
DR Congo	Katanga	-11.67	27.45	zoos and sanctuaries	CD116127	Non-human Primates	Pan troglodytes	Chimpanzee	2014-03-24	Male	adult (reproductive age)	oral swab	Conventional PCR	Modified Watanabe et al, RdRp gene	Negative
DR Congo	Katanga	-11.67	27.45	zoos and sanctuaries	CD116127	Non-human Primates	Pan troglodytes	Chimpanzee	2014-03-24	Male	adult (reproductive age)	oral swab	Conventional PCR	Quan et al, RdRp gene	Negative
DR Congo	Katanga	-11.67	27.45	zoos and sanctuaries	CD116128	Non-human Primates	Pan troglodytes	Chimpanzee	2014-03-24	Male	adult (reproductive age)	oral swab	Conventional PCR	Modified Watanabe et al, RdRp gene	Negative
DR Congo	Katanga	-11.67	27.45	zoos and sanctuaries	CD116128	Non-human Primates	Pan troglodytes	Chimpanzee	2014-03-24	Male	adult (reproductive age)	oral swab	Conventional PCR	Quan et al, RdRp gene	Negative
DR Congo	Katanga	-11.67	27.45	zoos and sanctuaries	CD116129	Non-human Primates	Pan troglodytes	Chimpanzee	2014-03-24	Female	adult (reproductive age)	oral swab	Conventional PCR	Modified Watanabe et al, RdRp gene	Negative
DR Congo	Katanga	-11.67	27.45	zoos and sanctuaries	CD116129	Non-human Primates	Pan troglodytes	Chimpanzee	2014-03-24	Female	adult (reproductive age)	oral swab	Conventional PCR	Quan et al, RdRp gene	Negative
DR Congo	Katanga	-11.67	27.45	zoos and sanctuaries	CD116130	Non-human Primates	Pan troglodytes	Chimpanzee	2014-03-24	Female	adult (reproductive age)	oral swab	Conventional PCR	Modified Watanabe et al, RdRp gene	Negative
DR Congo	Katanga	-11.67	27.45	zoos and sanctuaries	CD116130	Non-human Primates	Pan troglodytes	Chimpanzee	2014-03-24	Female	adult (reproductive age)	oral swab	Conventional PCR	Quan et al, RdRp gene	Negative
DR Congo	Katanga	-11.67	27.45	zoos and sanctuaries	CD116131	Non-human Primates	Pan troglodytes	Chimpanzee	2014-03-24	Female	adult (reproductive age)	oral swab	Conventional PCR	Modified Watanabe et al, RdRp gene	Negative
DR Congo	Katanga	-11.67	27.45	zoos and sanctuaries	CD116131	Non-human Primates	Pan troglodytes	Chimpanzee	2014-03-24	Female	adult (reproductive age)	oral swab	Conventional PCR	Quan et al, RdRp gene	Negative
DR Congo	Katanga	-11.67	27.45	zoos and sanctuaries	CD116132	Non-human Primates	Pan troglodytes	Chimpanzee	2014-03-24	Female	juvenile (dependent on dam)	oral swab	Conventional PCR	Modified Watanabe et al, RdRp gene	Negative
DR Congo	Katanga	-11.67	27.45	zoos and sanctuaries	CD116132	Non-human Primates	Pan troglodytes	Chimpanzee	2014-03-24	Female	juvenile (dependent on dam)	oral swab	Conventional PCR	Quan et al, RdRp gene	Negative
DR Congo	Katanga	-11.67	27.45	zoos and sanctuaries	CD116133	Non-human Primates	Pan troglodytes	Chimpanzee	2014-03-24	Male	adult (reproductive age)	oral swab	Conventional PCR	Modified Watanabe et al, RdRp gene	Negative
DR Congo	Katanga	-11.67	27.45	zoos and sanctuaries	CD116133	Non-human Primates	Pan troglodytes	Chimpanzee	2014-03-24	Male	adult (reproductive age)	oral swab	Conventional PCR	Quan et al, RdRp gene	Negative
DR Congo	Katanga	-11.67	27.45	zoos and sanctuaries	CD116134	Non-human Primates	Pan troglodytes	Chimpanzee	2014-03-24	Female	juvenile (dependent on dam)	oral swab	Conventional PCR	Modified Watanabe et al, RdRp gene	Negative
DR Congo	Katanga	-11.67	27.45	zoos and sanctuaries	CD116134	Non-human Primates	Pan troglodytes	Chimpanzee	2014-03-24	Female	juvenile (dependent on dam)	oral swab	Conventional PCR	Quan et al, RdRp gene	Negative
DR Congo	Katanga	-11.67	27.45	zoos and sanctuaries	CD116135	Non-human Primates	Pan troglodytes	Chimpanzee	2014-03-24	Male	juvenile (dependent on dam)	oral swab	Conventional PCR	Modified Watanabe et al, RdRp gene	Negative
DR Congo	Katanga	-11.67	27.45	zoos and sanctuaries	CD116135	Non-human Primates	Pan troglodytes	Chimpanzee	2014-03-24	Male	juvenile (dependent on dam)	oral swab	Conventional PCR	Quan et al, RdRp gene	Negative
DR Congo	Katanga	-11.67	27.45	zoos and sanctuaries	CD116136	Non-human Primates	Pan troglodytes	Chimpanzee	2014-03-24	Female	juvenile (dependent on dam)	oral swab	Conventional PCR	Modified Watanabe et al, RdRp gene	Negative
DR Congo	Katanga	-11.67	27.45	zoos and sanctuaries	CD116136	Non-human Primates	Pan troglodytes	Chimpanzee	2014-03-24	Female	juvenile (dependent on dam)	oral swab	Conventional PCR	Quan et al, RdRp gene	Negative
DR Congo	Katanga	-11.67	27.45	zoos and sanctuaries	CD116137	Non-human Primates	Pan troglodytes	Chimpanzee	2014-03-24	Female	juvenile (dependent on dam)	oral swab	Conventional PCR	Modified Watanabe et al, RdRp gene	Negative
DR Congo	Katanga	-11.67	27.45	zoos and sanctuaries	CD116137	Non-human Primates	Pan troglodytes	Chimpanzee	2014-03-24	Female	juvenile (dependent on dam)	oral swab	Conventional PCR	Quan et al, RdRp gene	Negative
DR Congo	Katanga	-11.67	27.45	zoos and sanctuaries	CD116138	Non-human Primates	Pan troglodytes	Chimpanzee	2014-03-24	Female	juvenile (dependent on dam)	oral swab	Conventional PCR	Modified Watanabe et al, RdRp gene	Negative
DR Congo	Katanga	-11.67	27.45	zoos and sanctuaries	CD116138	Non-human Primates	Pan troglodytes	Chimpanzee	2014-03-24	Female	juvenile (dependent on dam)	oral swab	Conventional PCR	Quan et al, RdRp gene	Negative
DR Congo	Katanga	-11.67	27.45	zoos and sanctuaries	CD116139	Non-human Primates	Pan troglodytes	Chimpanzee	2014-03-24	Male	juvenile (dependent on dam)	oral swab	Conventional PCR	Modified Watanabe et al, RdRp gene	Negative
DR Congo	Katanga	-11.67	27.45	zoos and sanctuaries	CD116139	Non-human Primates	Pan troglodytes	Chimpanzee	2014-03-24	Male	juvenile (dependent on dam)	oral swab	Conventional PCR	Quan et al, RdRp gene	Negative
DR Congo	Katanga	-11.67	27.45	zoos and sanctuaries	CD116140	Non-human Primates	Pan troglodytes	Chimpanzee	2014-03-24	Male	juvenile (dependent on dam)	oral swab	Conventional PCR	Modified Watanabe et al, RdRp gene	Negative
DR Congo	Katanga	-11.67	27.45	zoos and sanctuaries	CD116140	Non-human Primates	Pan troglodytes	Chimpanzee	2014-03-24	Male	juvenile (dependent on dam)	oral swab	Conventional PCR	Quan et al, RdRp gene	Negative
DR Congo	Katanga	-11.67	27.45	zoos and sanctuaries	CD116141	Non-human Primates	Pan troglodytes	Chimpanzee	2014-03-24	Male	juvenile (dependent on dam)	oral swab	Conventional PCR	Modified Watanabe et al, RdRp gene	Negative
DR Congo	Katanga	-11.67	27.45	zoos and sanctuaries	CD116141	Non-human Primates	Pan troglodytes	Chimpanzee	2014-03-24	Male	juvenile (dependent on dam)	oral swab	Conventional PCR	Quan et al, RdRp gene	Negative
DR Congo	Katanga	-11.67	27.45	zoos and sanctuaries	CD116142	Non-human Primates	Pan troglodytes	Chimpanzee	2014-03-24	Female	juvenile (dependent on dam)	oral swab	Conventional PCR	Modified Watanabe et al, RdRp gene	Negative
DR Congo	Katanga	-11.67	27.45	zoos and sanctuaries	CD116142	Non-human Primates	Pan troglodytes	Chimpanzee	2014-03-24	Female	juvenile (dependent on dam)	oral swab	Conventional PCR	Quan et al, RdRp gene	Negative
DR Congo	Katanga	-11.67	27.45	zoos and sanctuaries	CD116143	Non-human Primates	Pan troglodytes	Chimpanzee	2014-03-24	Female	juvenile (dependent on dam)	oral swab	Conventional PCR	Modified Watanabe et al, RdRp gene	Negative
DR Congo	Katanga	-11.67	27.45	zoos and sanctuaries	CD116143	Non-human Primates	Pan troglodytes	Chimpanzee	2014-03-24	Female	juvenile (dependent on dam)	oral swab	Conventional PCR	Quan et al, RdRp gene	Negative
DR Congo	Kinshasa Province	-4.49	15.27	zoos and sanctuaries	CD160000.2012-01-26	Non-human Primates	Pan paniscus	Bonobo	2011-03-22	Male	juvenile (dependent on dam)	plasma	Conventional Rt-PCR	Quan et al, RdRp gene	Negative
DR Congo	Kinshasa Province	-4.49	15.27	zoos and sanctuaries	CD160000.2012-04-18	Non-human Primates	Pan paniscus	Bonobo	2012-04-18	Male	juvenile (dependent on dam)	plasma	Conventional Rt-PCR	Quan et al, RdRp gene	Negative
DR Congo	Kinshasa Province	-4.49	15.27	zoos and sanctuaries	CD160001.2012-01-26	Non-human Primates	Pan paniscus	Bonobo	2011-03-22	Male	juvenile (dependent on dam)	plasma	Conventional Rt-PCR	Quan et al, RdRp gene	Negative
DR Congo	Kinshasa Province	-4.49	15.27	zoos and sanctuaries	CD160001.2012-05-02	Non-human Primates	Pan paniscus	Bonobo	2012-04-18	Male	juvenile (dependent on dam)	plasma	Conventional Rt-PCR	Quan et al, RdRp gene	Negative
DR Congo	Kinshasa Province	-4.49	15.27	zoos and sanctuaries	CD160002.2012-05-02	Non-human Primates	Pan paniscus	Bonobo	2012-04-18	Female	juvenile (dependent on dam)	plasma	Conventional Rt-PCR	Quan et al, RdRp gene	Negative
DR Congo	Kinshasa Province	-4.49	15.27	zoos and sanctuaries	CD160003	Non-human Primates	Pan paniscus	Bonobo	2011-03-22	Male	juvenile (dependent on dam)	plasma	Conventional Rt-PCR	Quan et al, RdRp gene	Negative
DR Congo	Kinshasa Province	-4.49	15.27	zoos and sanctuaries	CD160005.2012-05-02	Non-human Primates	Pan paniscus	Bonobo	2012-04-18	Female	juvenile (dependent on dam)	plasma	Conventional Rt-PCR	Quan et al, RdRp gene	Negative
DR Congo	Kinshasa Province	-4.49	15.27	zoos and sanctuaries	CD160006.2012-05-02	Non-human Primates	Pan paniscus	Bonobo	2012-04-18	Male	juvenile (dependent on dam)	plasma	Conventional Rt-PCR	Quan et al, RdRp gene	Negative
DR Congo	Kinshasa Province	-4.49	15.27	zoos and sanctuaries	CD160007.2012-05-04	Non-human Primates	Pan paniscus	Bonobo	2012-04-18	Male	juvenile (dependent on dam)	plasma	Conventional Rt-PCR	Quan et al, RdRp gene	Negative
DR Congo	Kinshasa Province	-4.49	15.27	zoos and sanctuaries	CD160008.2012-05-02	Non-human Primates	Pan paniscus	Bonobo	2012-04-18	Male	juvenile (dependent on dam)	plasma	Conventional Rt-PCR	Quan et al, RdRp gene	Negative
DR Congo	Kinshasa Province	-4.49	15.27	zoos and sanctuaries	CD160026	Non-human Primates	Pan paniscus	Bonobo	2013-03-25	Female	juvenile (dependent on dam)	plasma	Conventional PCR	Quan et al, RdRp gene	Negative
DR Congo	Kinshasa Province	-4.49	15.27	zoos and sanctuaries	CD160027	Non-human Primates	Pan paniscus	Bonobo	2013-03-25	Male	juvenile (dependent on dam)	plasma	Conventional PCR	Quan et al, RdRp gene	Negative
DR Congo	Bas-Congo	-5.34	12.94	dwellings and temporary settlements; natural areas	CDAB0001	bats	Miniopterus sp.	Unidentified Miniopterus Bat	2015-08-24	male	adult (reproductive age)	oral swab	Conventional PCR	Modified Watanabe et al, RdRp gene	Negative
DR Congo	Bas-Congo	-5.34	12.94	dwellings and temporary settlements; natural areas	CDAB0001	bats	Miniopterus sp.	Unidentified Miniopterus Bat	2015-08-24	male	adult (reproductive age)	oral swab	Conventional PCR	Quan et al, RdRp gene	Negative
DR Congo	Bas-Congo	-5.34	12.94	dwellings and temporary settlements; natural areas	CDAB0001	bats	Miniopterus sp.	Unidentified Miniopterus Bat	2015-08-24	male	adult (reproductive age)	rectal swab	Conventional PCR	Modified Watanabe et al, RdRp gene	Negative
DR Congo	Bas-Congo	-5.34	12.94	dwellings and temporary settlements; natural areas	CDAB0001	bats	Miniopterus sp.	Unidentified Miniopterus Bat	2015-08-24	male	adult (reproductive age)	rectal swab	Conventional PCR	Quan et al, RdRp gene	Negative
DR Congo	Bas-Congo	-5.34	12.94	dwellings and temporary settlements; natural areas	CDAB0002	bats	Miniopterus sp.	Unidentified Miniopterus Bat	2015-08-24	male	adult (reproductive age)	oral swab	Conventional PCR	Modified Watanabe et al, RdRp gene	Negative
DR Congo	Bas-Congo	-5.34	12.94	dwellings and temporary settlements; natural areas	CDAB0002	bats	Miniopterus sp.	Unidentified Miniopterus Bat	2015-08-24	male	adult (reproductive age)	oral swab	Conventional PCR	Quan et al, RdRp gene	Negative
DR Congo	Bas-Congo	-5.34	12.94	dwellings and temporary settlements; natural areas	CDAB0002	bats	Miniopterus sp.	Unidentified Miniopterus Bat	2015-08-24	male	adult (reproductive age)	rectal swab	Conventional PCR	Modified Watanabe et al, RdRp gene	Negative
DR Congo	Bas-Congo	-5.34	12.94	dwellings and temporary settlements; natural areas	CDAB0002	bats	Miniopterus sp.	Unidentified Miniopterus Bat	2015-08-24	male	adult (reproductive age)	rectal swab	Conventional PCR	Quan et al, RdRp gene	Negative
DR Congo	Bas-Congo	-5.34	12.94	dwellings and temporary settlements; natural areas	CDAB0003	bats	Miniopterus sp.	Unidentified Miniopterus Bat	2015-08-24	female	adult (reproductive age)	oral swab	Conventional PCR	Modified Watanabe et al, RdRp gene	Negative
DR Congo	Bas-Congo	-5.34	12.94	dwellings and temporary settlements; natural areas	CDAB0003	bats	Miniopterus sp.	Unidentified Miniopterus Bat	2015-08-24	female	adult (reproductive age)	oral swab	Conventional PCR	Quan et al, RdRp gene	Negative
DR Congo	Bas-Congo	-5.34	12.94	dwellings and temporary settlements; natural areas	CDAB0003	bats	Miniopterus sp.	Unidentified Miniopterus Bat	2015-08-24	female	adult (reproductive age)	rectal swab	Conventional PCR	Modified Watanabe et al, RdRp gene	Negative
DR Congo	Bas-Congo	-5.34	12.94	dwellings and temporary settlements; natural areas	CDAB0003	bats	Miniopterus sp.	Unidentified Miniopterus Bat	2015-08-24	female	adult (reproductive age)	rectal swab	Conventional PCR	Quan et al, RdRp gene	Negative
DR Congo	Bas-Congo	-5.34	12.94	dwellings and temporary settlements; natural areas	CDAB0004	bats	Miniopterus sp.	Unidentified Miniopterus Bat	2015-08-24	male	adult (reproductive age)	oral swab	Conventional PCR	Modified Watanabe et al, RdRp gene	Negative
DR Congo	Bas-Congo	-5.34	12.94	dwellings and temporary settlements; natural areas	CDAB0004	bats	Miniopterus sp.	Unidentified Miniopterus Bat	2015-08-24	male	adult (reproductive age)	oral swab	Conventional PCR	Quan et al, RdRp gene	Negative
DR Congo	Bas-Congo	-5.34	12.94	dwellings and temporary settlements; natural areas	CDAB0004	bats	Miniopterus sp.	Unidentified Miniopterus Bat	2015-08-24	male	adult (reproductive age)	rectal swab	Conventional PCR	Modified Watanabe et al, RdRp gene	Negative
DR Congo	Bas-Congo	-5.34	12.94	dwellings and temporary settlements; natural areas	CDAB0004	bats	Miniopterus sp.	Unidentified Miniopterus Bat	2015-08-24	male	adult (reproductive age)	rectal swab	Conventional PCR	Quan et al, RdRp gene	Negative
DR Congo	Bas-Congo	-5.34	12.94	dwellings and temporary settlements; natural areas	CDAB0005	bats	Miniopterus sp.	Unidentified Miniopterus Bat	2015-08-24	female	adult (reproductive age)	oral swab	Conventional PCR	Modified Watanabe et al, RdRp gene	Negative
DR Congo	Bas-Congo	-5.34	12.94	dwellings and temporary settlements; natural areas	CDAB0005	bats	Miniopterus sp.	Unidentified Miniopterus Bat	2015-08-24	female	adult (reproductive age)	oral swab	Conventional PCR	Quan et al, RdRp gene	Negative
DR Congo	Bas-Congo	-5.34	12.94	dwellings and temporary settlements; natural areas	CDAB0005	bats	Miniopterus sp.	Unidentified Miniopterus Bat	2015-08-24	female	adult (reproductive age)	rectal swab	Conventional PCR	Modified Watanabe et al, RdRp gene	Negative
DR Congo	Bas-Congo	-5.34	12.94	dwellings and temporary settlements; natural areas	CDAB0005	bats	Miniopterus sp.	Unidentified Miniopterus Bat	2015-08-24	female	adult (reproductive age)	rectal swab	Conventional PCR	Quan et al, RdRp gene	Negative
DR Congo	Bas-Congo	-5.34	12.94	dwellings and temporary settlements; natural areas	CDAB0006	bats	Miniopterus sp.	Unidentified Miniopterus Bat	2015-08-24	female	adult (reproductive age)	oral swab	Conventional PCR	Modified Watanabe et al, RdRp gene	Negative
DR Congo	Bas-Congo	-5.34	12.94	dwellings and temporary settlements; natural areas	CDAB0006	bats	Miniopterus sp.	Unidentified Miniopterus Bat	2015-08-24	female	adult (reproductive age)	oral swab	Conventional PCR	Quan et al, RdRp gene	Negative
DR Congo	Bas-Congo	-5.34	12.94	dwellings and temporary settlements; natural areas	CDAB0006	bats	Miniopterus sp.	Unidentified Miniopterus Bat	2015-08-24	female	adult (reproductive age)	rectal swab	Conventional PCR	Modified Watanabe et al, RdRp gene	Negative
DR Congo	Bas-Congo	-5.34	12.94	dwellings and temporary settlements; natural areas	CDAB0006	bats	Miniopterus sp.	Unidentified Miniopterus Bat	2015-08-24	female	adult (reproductive age)	rectal swab	Conventional PCR	Quan et al, RdRp gene	Negative
DR Congo	Bas-Congo	-5.34	12.94	dwellings and temporary settlements; natural areas	CDAB0007	bats	Miniopterus sp.	Unidentified Miniopterus Bat	2015-08-24	female	adult (reproductive age)	oral swab	Conventional PCR	Modified Watanabe et al, RdRp gene	Negative
DR Congo	Bas-Congo	-5.34	12.94	dwellings and temporary settlements; natural areas	CDAB0007	bats	Miniopterus sp.	Unidentified Miniopterus Bat	2015-08-24	female	adult (reproductive age)	oral swab	Conventional PCR	Quan et al, RdRp gene	Negative
DR Congo	Bas-Congo	-5.34	12.94	dwellings and temporary settlements; natural areas	CDAB0007	bats	Miniopterus sp.	Unidentified Miniopterus Bat	2015-08-24	female	adult (reproductive age)	rectal swab	Conventional PCR	Modified Watanabe et al, RdRp gene	Negative
DR Congo	Bas-Congo	-5.34	12.94	dwellings and temporary settlements; natural areas	CDAB0007	bats	Miniopterus sp.	Unidentified Miniopterus Bat	2015-08-24	female	adult (reproductive age)	rectal swab	Conventional PCR	Quan et al, RdRp gene	Negative
DR Congo	Bas-Congo	-5.34	12.94	dwellings and temporary settlements; natural areas	CDAB0008	bats	Miniopterus sp.	Unidentified Miniopterus Bat	2015-08-24	female	adult (reproductive age)	oral swab	Conventional PCR	Modified Watanabe et al, RdRp gene	Negative
DR Congo	Bas-Congo	-5.34	12.94	dwellings and temporary settlements; natural areas	CDAB0008	bats	Miniopterus sp.	Unidentified Miniopterus Bat	2015-08-24	female	adult (reproductive age)	oral swab	Conventional PCR	Quan et al, RdRp gene	Negative
DR Congo	Bas-Congo	-5.34	12.94	dwellings and temporary settlements; natural areas	CDAB0008	bats	Miniopterus sp.	Unidentified Miniopterus Bat	2015-08-24	female	adult (reproductive age)	rectal swab	Conventional PCR	Modified Watanabe et al, RdRp gene	Negative
DR Congo	Bas-Congo	-5.34	12.94	dwellings and temporary settlements; natural areas	CDAB0008	bats	Miniopterus sp.	Unidentified Miniopterus Bat	2015-08-24	female	adult (reproductive age)	rectal swab	Conventional PCR	Quan et al, RdRp gene	Negative
DR Congo	Bas-Congo	-5.34	12.94	dwellings and temporary settlements; natural areas	CDAB0009	bats	Miniopterus sp.	Unidentified Miniopterus Bat	2015-08-24	female	adult (reproductive age)	oral swab	Conventional PCR	Modified Watanabe et al, RdRp gene	Negative
DR Congo	Bas-Congo	-5.34	12.94	dwellings and temporary settlements; natural areas	CDAB0009	bats	Miniopterus sp.	Unidentified Miniopterus Bat	2015-08-24	female	adult (reproductive age)	oral swab	Conventional PCR	Quan et al, RdRp gene	Negative
DR Congo	Bas-Congo	-5.34	12.94	dwellings and temporary settlements; natural areas	CDAB0009	bats	Miniopterus sp.	Unidentified Miniopterus Bat	2015-08-24	female	adult (reproductive age)	rectal swab	Conventional PCR	Modified Watanabe et al, RdRp gene	Negative
DR Congo	Bas-Congo	-5.34	12.94	dwellings and temporary settlements; natural areas	CDAB0009	bats	Miniopterus sp.	Unidentified Miniopterus Bat	2015-08-24	female	adult (reproductive age)	rectal swab	Conventional PCR	Quan et al, RdRp gene	Negative
DR Congo	Bas-Congo	-5.37	12.94	natural areas	CDAB0010	bats	Epomops franqueti	Franquet's Epauletted Fruit Bat	2015-08-26	male	adult (reproductive age)	oral swab	Conventional PCR	Modified Watanabe et al, RdRp gene	Negative
DR Congo	Bas-Congo	-5.37	12.94	natural areas	CDAB0010	bats	Epomops franqueti	Franquet's Epauletted Fruit Bat	2015-08-26	male	adult (reproductive age)	oral swab	Conventional PCR	Quan et al, RdRp gene	Negative
DR Congo	Bas-Congo	-5.37	12.94	natural areas	CDAB0010	bats	Epomops franqueti	Franquet's Epauletted Fruit Bat	2015-08-26	male	adult (reproductive age)	rectal swab	Conventional PCR	Modified Watanabe et al, RdRp gene	Negative
DR Congo	Bas-Congo	-5.37	12.94	natural areas	CDAB0010	bats	Epomops franqueti	Franquet's Epauletted Fruit Bat	2015-08-26	male	adult (reproductive age)	rectal swab	Conventional PCR	Quan et al, RdRp gene	Negative
DR Congo	Bas-Congo	-5.37	12.94	natural areas	CDAB0011	bats	Epomops franqueti	Franquet's Epauletted Fruit Bat	2015-08-26	male	adult (reproductive age)	oral swab	Conventional PCR	Modified Watanabe et al, RdRp gene	Negative
DR Congo	Bas-Congo	-5.37	12.94	natural areas	CDAB0011	bats	Epomops franqueti	Franquet's Epauletted Fruit Bat	2015-08-26	male	adult (reproductive age)	oral swab	Conventional PCR	Quan et al, RdRp gene	Negative
DR Congo	Bas-Congo	-5.37	12.94	natural areas	CDAB0011	bats	Epomops franqueti	Franquet's Epauletted Fruit Bat	2015-08-26	male	adult (reproductive age)	rectal swab	Conventional PCR	Modified Watanabe et al, RdRp gene	Negative
DR Congo	Bas-Congo	-5.37	12.94	natural areas	CDAB0011	bats	Epomops franqueti	Franquet's Epauletted Fruit Bat	2015-08-26	male	adult (reproductive age)	rectal swab	Conventional PCR	Quan et al, RdRp gene	Negative
DR Congo	Bas-Congo	-5.37	12.94	natural areas	CDAB0012	bats	Micropteropus pusillus	Peter's Dwarf Epauletted Fruit Bat	2015-08-26	female	adult (reproductive age)	oral swab	Conventional PCR	Modified Watanabe et al, RdRp gene	Negative
DR Congo	Bas-Congo	-5.37	12.94	natural areas	CDAB0012	bats	Micropteropus pusillus	Peter's Dwarf Epauletted Fruit Bat	2015-08-26	female	adult (reproductive age)	oral swab	Conventional PCR	Quan et al, RdRp gene	Negative
DR Congo	Bas-Congo	-5.37	12.94	natural areas	CDAB0012	bats	Micropteropus pusillus	Peter's Dwarf Epauletted Fruit Bat	2015-08-26	female	adult (reproductive age)	rectal swab	Conventional PCR	Modified Watanabe et al, RdRp gene	Negative
DR Congo	Bas-Congo	-5.37	12.94	natural areas	CDAB0012	bats	Micropteropus pusillus	Peter's Dwarf Epauletted Fruit Bat	2015-08-26	female	adult (reproductive age)	rectal swab	Conventional PCR	Quan et al, RdRp gene	Negative
DR Congo	Bas-Congo	-5.37	12.94	natural areas	CDAB0013	bats	Micropteropus pusillus	Peter's Dwarf Epauletted Fruit Bat	2015-08-26	male	adult (reproductive age)	oral swab	Conventional PCR	Modified Watanabe et al, RdRp gene	Negative
DR Congo	Bas-Congo	-5.37	12.94	natural areas	CDAB0013	bats	Micropteropus pusillus	Peter's Dwarf Epauletted Fruit Bat	2015-08-26	male	adult (reproductive age)	oral swab	Conventional PCR	Quan et al, RdRp gene	Negative
DR Congo	Bas-Congo	-5.37	12.94	natural areas	CDAB0013	bats	Micropteropus pusillus	Peter's Dwarf Epauletted Fruit Bat	2015-08-26	male	adult (reproductive age)	rectal swab	Conventional PCR	Modified Watanabe et al, RdRp gene	Negative
DR Congo	Bas-Congo	-5.37	12.94	natural areas	CDAB0013	bats	Micropteropus pusillus	Peter's Dwarf Epauletted Fruit Bat	2015-08-26	male	adult (reproductive age)	rectal swab	Conventional PCR	Quan et al, RdRp gene	Negative
DR Congo	Bas-Congo	-5.37	12.94	natural areas	CDAB0014	bats	Micropteropus pusillus	Peter's Dwarf Epauletted Fruit Bat	2015-08-26	male	adult (reproductive age)	oral swab	Conventional PCR	Modified Watanabe et al, RdRp gene	Negative
DR Congo	Bas-Congo	-5.37	12.94	natural areas	CDAB0014	bats	Micropteropus pusillus	Peter's Dwarf Epauletted Fruit Bat	2015-08-26	male	adult (reproductive age)	oral swab	Conventional PCR	Quan et al, RdRp gene	Negative
DR Congo	Bas-Congo	-5.37	12.94	natural areas	CDAB0014	bats	Micropteropus pusillus	Peter's Dwarf Epauletted Fruit Bat	2015-08-26	male	adult (reproductive age)	rectal swab	Conventional PCR	Modified Watanabe et al, RdRp gene	Negative
DR Congo	Bas-Congo	-5.37	12.94	natural areas	CDAB0014	bats	Micropteropus pusillus	Peter's Dwarf Epauletted Fruit Bat	2015-08-26	male	adult (reproductive age)	rectal swab	Conventional PCR	Quan et al, RdRp gene	Negative
DR Congo	Bas-Congo	-5.37	12.94	natural areas	CDAB0015	bats	Micropteropus pusillus	Peter's Dwarf Epauletted Fruit Bat	2015-08-26	male	adult (reproductive age)	oral swab	Conventional PCR	Modified Watanabe et al, RdRp gene	Negative
DR Congo	Bas-Congo	-5.37	12.94	natural areas	CDAB0015	bats	Micropteropus pusillus	Peter's Dwarf Epauletted Fruit Bat	2015-08-26	male	adult (reproductive age)	oral swab	Conventional PCR	Quan et al, RdRp gene	Negative
DR Congo	Bas-Congo	-5.37	12.94	natural areas	CDAB0015	bats	Micropteropus pusillus	Peter's Dwarf Epauletted Fruit Bat	2015-08-26	male	adult (reproductive age)	rectal swab	Conventional PCR	Modified Watanabe et al, RdRp gene	Negative
DR Congo	Bas-Congo	-5.37	12.94	natural areas	CDAB0015	bats	Micropteropus pusillus	Peter's Dwarf Epauletted Fruit Bat	2015-08-26	male	adult (reproductive age)	rectal swab	Conventional PCR	Quan et al, RdRp gene	Negative
DR Congo	Bas-Congo	-5.37	12.94	natural areas	CDAB0016	bats	Micropteropus pusillus	Peter's Dwarf Epauletted Fruit Bat	2015-08-26	male	adult (reproductive age)	oral swab	Conventional PCR	Modified Watanabe et al, RdRp gene	Negative
DR Congo	Bas-Congo	-5.37	12.94	natural areas	CDAB0016	bats	Micropteropus pusillus	Peter's Dwarf Epauletted Fruit Bat	2015-08-26	male	adult (reproductive age)	oral swab	Conventional PCR	Quan et al, RdRp gene	Negative
DR Congo	Bas-Congo	-5.37	12.94	natural areas	CDAB0016	bats	Micropteropus pusillus	Peter's Dwarf Epauletted Fruit Bat	2015-08-26	male	adult (reproductive age)	rectal swab	Conventional PCR	Modified Watanabe et al, RdRp gene	Negative
DR Congo	Bas-Congo	-5.37	12.94	natural areas	CDAB0016	bats	Micropteropus pusillus	Peter's Dwarf Epauletted Fruit Bat	2015-08-26	male	adult (reproductive age)	rectal swab	Conventional PCR	Quan et al, RdRp gene	Negative
DR Congo	Bas-Congo	-5.37	12.94	natural areas	CDAB0017	bats	Micropteropus pusillus	Peter's Dwarf Epauletted Fruit Bat	2015-08-26	male	adult (reproductive age)	oral swab	Conventional PCR	Modified Watanabe et al, RdRp gene	Negative
DR Congo	Bas-Congo	-5.37	12.94	natural areas	CDAB0017	bats	Micropteropus pusillus	Peter's Dwarf Epauletted Fruit Bat	2015-08-26	male	adult (reproductive age)	oral swab	Conventional PCR	Quan et al, RdRp gene	Negative
DR Congo	Bas-Congo	-5.37	12.94	natural areas	CDAB0017	bats	Micropteropus pusillus	Peter's Dwarf Epauletted Fruit Bat	2015-08-26	male	adult (reproductive age)	rectal swab	Conventional PCR	Modified Watanabe et al, RdRp gene	Positive
DR Congo	Bas-Congo	-5.37	12.94	natural areas	CDAB0017	bats	Micropteropus pusillus	Peter's Dwarf Epauletted Fruit Bat	2015-08-26	male	adult (reproductive age)	rectal swab	Conventional PCR	Quan et al, RdRp gene	Negative
DR Congo	Bas-Congo	-5.37	12.94	natural areas	CDAB0018	bats	Micropteropus pusillus	Peter's Dwarf Epauletted Fruit Bat	2015-08-26	female	adult (reproductive age)	oral swab	Conventional PCR	Modified Watanabe et al, RdRp gene	Negative
DR Congo	Bas-Congo	-5.37	12.94	natural areas	CDAB0018	bats	Micropteropus pusillus	Peter's Dwarf Epauletted Fruit Bat	2015-08-26	female	adult (reproductive age)	oral swab	Conventional PCR	Quan et al, RdRp gene	Negative
DR Congo	Bas-Congo	-5.37	12.94	natural areas	CDAB0018	bats	Micropteropus pusillus	Peter's Dwarf Epauletted Fruit Bat	2015-08-26	female	adult (reproductive age)	rectal swab	Conventional PCR	Modified Watanabe et al, RdRp gene	Negative
DR Congo	Bas-Congo	-5.37	12.94	natural areas	CDAB0018	bats	Micropteropus pusillus	Peter's Dwarf Epauletted Fruit Bat	2015-08-26	female	adult (reproductive age)	rectal swab	Conventional PCR	Quan et al, RdRp gene	Negative
DR Congo	Bas-Congo	-5.46	13.53	natural areas	CDAB0019	bats	Micropteropus pusillus	Peter's Dwarf Epauletted Fruit Bat	2015-08-28	female	adult (reproductive age)	oral swab	Conventional PCR	Modified Watanabe et al, RdRp gene	Negative
DR Congo	Bas-Congo	-5.46	13.53	natural areas	CDAB0019	bats	Micropteropus pusillus	Peter's Dwarf Epauletted Fruit Bat	2015-08-28	female	adult (reproductive age)	oral swab	Conventional PCR	Quan et al, RdRp gene	Negative
DR Congo	Bas-Congo	-5.46	13.53	natural areas	CDAB0019	bats	Micropteropus pusillus	Peter's Dwarf Epauletted Fruit Bat	2015-08-28	female	adult (reproductive age)	rectal swab	Conventional PCR	Modified Watanabe et al, RdRp gene	Negative
DR Congo	Bas-Congo	-5.46	13.53	natural areas	CDAB0019	bats	Micropteropus pusillus	Peter's Dwarf Epauletted Fruit Bat	2015-08-28	female	adult (reproductive age)	rectal swab	Conventional PCR	Quan et al, RdRp gene	Negative
DR Congo	Bas-Congo	-5.46	13.53	natural areas	CDAB0020	bats	Micropteropus pusillus	Peter's Dwarf Epauletted Fruit Bat	2015-08-28	male	adult (reproductive age)	oral swab	Conventional PCR	Modified Watanabe et al, RdRp gene	Negative
DR Congo	Bas-Congo	-5.46	13.53	natural areas	CDAB0020	bats	Micropteropus pusillus	Peter's Dwarf Epauletted Fruit Bat	2015-08-28	male	adult (reproductive age)	oral swab	Conventional PCR	Quan et al, RdRp gene	Negative
DR Congo	Bas-Congo	-5.46	13.53	natural areas	CDAB0020	bats	Micropteropus pusillus	Peter's Dwarf Epauletted Fruit Bat	2015-08-28	male	adult (reproductive age)	rectal swab	Conventional PCR	Modified Watanabe et al, RdRp gene	Negative
DR Congo	Bas-Congo	-5.46	13.53	natural areas	CDAB0020	bats	Micropteropus pusillus	Peter's Dwarf Epauletted Fruit Bat	2015-08-28	male	adult (reproductive age)	rectal swab	Conventional PCR	Quan et al, RdRp gene	Negative
DR Congo	Bas-Congo	-5.46	13.53	natural areas	CDAB0021	bats	Micropteropus pusillus	Peter's Dwarf Epauletted Fruit Bat	2015-08-28	female	adult (reproductive age)	oral swab	Conventional PCR	Modified Watanabe et al, RdRp gene	Negative
DR Congo	Bas-Congo	-5.46	13.53	natural areas	CDAB0021	bats	Micropteropus pusillus	Peter's Dwarf Epauletted Fruit Bat	2015-08-28	female	adult (reproductive age)	oral swab	Conventional PCR	Quan et al, RdRp gene	Negative
DR Congo	Bas-Congo	-5.46	13.53	natural areas	CDAB0021	bats	Micropteropus pusillus	Peter's Dwarf Epauletted Fruit Bat	2015-08-28	female	adult (reproductive age)	rectal swab	Conventional PCR	Modified Watanabe et al, RdRp gene	Negative
DR Congo	Bas-Congo	-5.46	13.53	natural areas	CDAB0021	bats	Micropteropus pusillus	Peter's Dwarf Epauletted Fruit Bat	2015-08-28	female	adult (reproductive age)	rectal swab	Conventional PCR	Quan et al, RdRp gene	Negative
DR Congo	Bas-Congo	-5.46	13.53	natural areas	CDAB0022	bats	Micropteropus pusillus	Peter's Dwarf Epauletted Fruit Bat	2015-08-28	female	adult (reproductive age)	oral swab	Conventional PCR	Modified Watanabe et al, RdRp gene	Negative
DR Congo	Bas-Congo	-5.46	13.53	natural areas	CDAB0022	bats	Micropteropus pusillus	Peter's Dwarf Epauletted Fruit Bat	2015-08-28	female	adult (reproductive age)	oral swab	Conventional PCR	Quan et al, RdRp gene	Negative
DR Congo	Bas-Congo	-5.46	13.53	natural areas	CDAB0022	bats	Micropteropus pusillus	Peter's Dwarf Epauletted Fruit Bat	2015-08-28	female	adult (reproductive age)	rectal swab	Conventional PCR	Modified Watanabe et al, RdRp gene	Negative
DR Congo	Bas-Congo	-5.46	13.53	natural areas	CDAB0022	bats	Micropteropus pusillus	Peter's Dwarf Epauletted Fruit Bat	2015-08-28	female	adult (reproductive age)	rectal swab	Conventional PCR	Quan et al, RdRp gene	Negative
DR Congo	Bas-Congo	-5.46	13.53	natural areas	CDAB0023	bats	Micropteropus pusillus	Peter's Dwarf Epauletted Fruit Bat	2015-08-28	female	adult (reproductive age)	oral swab	Conventional PCR	Modified Watanabe et al, RdRp gene	Negative
DR Congo	Bas-Congo	-5.46	13.53	natural areas	CDAB0023	bats	Micropteropus pusillus	Peter's Dwarf Epauletted Fruit Bat	2015-08-28	female	adult (reproductive age)	oral swab	Conventional PCR	Quan et al, RdRp gene	Negative
DR Congo	Bas-Congo	-5.46	13.53	natural areas	CDAB0023	bats	Micropteropus pusillus	Peter's Dwarf Epauletted Fruit Bat	2015-08-28	female	adult (reproductive age)	rectal swab	Conventional PCR	Modified Watanabe et al, RdRp gene	Negative
DR Congo	Bas-Congo	-5.46	13.53	natural areas	CDAB0023	bats	Micropteropus pusillus	Peter's Dwarf Epauletted Fruit Bat	2015-08-28	female	adult (reproductive age)	rectal swab	Conventional PCR	Quan et al, RdRp gene	Negative
DR Congo	Bas-Congo	-5.46	13.53	natural areas	CDAB0024	bats	Micropteropus pusillus	Peter's Dwarf Epauletted Fruit Bat	2015-08-28	male	adult (reproductive age)	oral swab	Conventional PCR	Modified Watanabe et al, RdRp gene	Negative
DR Congo	Bas-Congo	-5.46	13.53	natural areas	CDAB0024	bats	Micropteropus pusillus	Peter's Dwarf Epauletted Fruit Bat	2015-08-28	male	adult (reproductive age)	oral swab	Conventional PCR	Quan et al, RdRp gene	Negative
DR Congo	Bas-Congo	-5.46	13.53	natural areas	CDAB0024	bats	Micropteropus pusillus	Peter's Dwarf Epauletted Fruit Bat	2015-08-28	male	adult (reproductive age)	rectal swab	Conventional PCR	Modified Watanabe et al, RdRp gene	Negative
DR Congo	Bas-Congo	-5.46	13.53	natural areas	CDAB0024	bats	Micropteropus pusillus	Peter's Dwarf Epauletted Fruit Bat	2015-08-28	male	adult (reproductive age)	rectal swab	Conventional PCR	Quan et al, RdRp gene	Negative
DR Congo	Bas-Congo	-5.46	13.53	natural areas	CDAB0025	bats	Micropteropus pusillus	Peter's Dwarf Epauletted Fruit Bat	2015-08-28	female	adult (reproductive age)	oral swab	Conventional PCR	Modified Watanabe et al, RdRp gene	Negative
DR Congo	Bas-Congo	-5.46	13.53	natural areas	CDAB0025	bats	Micropteropus pusillus	Peter's Dwarf Epauletted Fruit Bat	2015-08-28	female	adult (reproductive age)	oral swab	Conventional PCR	Quan et al, RdRp gene	Negative
DR Congo	Bas-Congo	-5.46	13.53	natural areas	CDAB0025	bats	Micropteropus pusillus	Peter's Dwarf Epauletted Fruit Bat	2015-08-28	female	adult (reproductive age)	rectal swab	Conventional PCR	Modified Watanabe et al, RdRp gene	Negative
DR Congo	Bas-Congo	-5.46	13.53	natural areas	CDAB0025	bats	Micropteropus pusillus	Peter's Dwarf Epauletted Fruit Bat	2015-08-28	female	adult (reproductive age)	rectal swab	Conventional PCR	Quan et al, RdRp gene	Negative
DR Congo	Bas-Congo	-5.46	13.53	natural areas	CDAB0026	bats	Micropteropus pusillus	Peter's Dwarf Epauletted Fruit Bat	2015-08-28	male	adult (reproductive age)	oral swab	Conventional PCR	Modified Watanabe et al, RdRp gene	Negative
DR Congo	Bas-Congo	-5.46	13.53	natural areas	CDAB0026	bats	Micropteropus pusillus	Peter's Dwarf Epauletted Fruit Bat	2015-08-28	male	adult (reproductive age)	oral swab	Conventional PCR	Quan et al, RdRp gene	Negative
DR Congo	Bas-Congo	-5.46	13.53	natural areas	CDAB0026	bats	Micropteropus pusillus	Peter's Dwarf Epauletted Fruit Bat	2015-08-28	male	adult (reproductive age)	rectal swab	Conventional PCR	Modified Watanabe et al, RdRp gene	Negative
DR Congo	Bas-Congo	-5.46	13.53	natural areas	CDAB0026	bats	Micropteropus pusillus	Peter's Dwarf Epauletted Fruit Bat	2015-08-28	male	adult (reproductive age)	rectal swab	Conventional PCR	Quan et al, RdRp gene	Negative
DR Congo	Bas-Congo	-5.46	13.53	natural areas	CDAB0027	bats	Micropteropus pusillus	Peter's Dwarf Epauletted Fruit Bat	2015-08-28	male	adult (reproductive age)	oral swab	Conventional PCR	Modified Watanabe et al, RdRp gene	Negative
DR Congo	Bas-Congo	-5.46	13.53	natural areas	CDAB0027	bats	Micropteropus pusillus	Peter's Dwarf Epauletted Fruit Bat	2015-08-28	male	adult (reproductive age)	oral swab	Conventional PCR	Quan et al, RdRp gene	Negative
DR Congo	Bas-Congo	-5.46	13.53	natural areas	CDAB0027	bats	Micropteropus pusillus	Peter's Dwarf Epauletted Fruit Bat	2015-08-28	male	adult (reproductive age)	rectal swab	Conventional PCR	Modified Watanabe et al, RdRp gene	Negative
DR Congo	Bas-Congo	-5.46	13.53	natural areas	CDAB0027	bats	Micropteropus pusillus	Peter's Dwarf Epauletted Fruit Bat	2015-08-28	male	adult (reproductive age)	rectal swab	Conventional PCR	Quan et al, RdRp gene	Negative
DR Congo	Bas-Congo	-5.46	13.53	natural areas	CDAB0028	bats	Micropteropus pusillus	Peter's Dwarf Epauletted Fruit Bat	2015-08-28	female	adult (reproductive age)	oral swab	Conventional PCR	Modified Watanabe et al, RdRp gene	Negative
DR Congo	Bas-Congo	-5.46	13.53	natural areas	CDAB0028	bats	Micropteropus pusillus	Peter's Dwarf Epauletted Fruit Bat	2015-08-28	female	adult (reproductive age)	oral swab	Conventional PCR	Quan et al, RdRp gene	Negative
DR Congo	Bas-Congo	-5.46	13.53	natural areas	CDAB0028	bats	Micropteropus pusillus	Peter's Dwarf Epauletted Fruit Bat	2015-08-28	female	adult (reproductive age)	rectal swab	Conventional PCR	Modified Watanabe et al, RdRp gene	Negative
DR Congo	Bas-Congo	-5.46	13.53	natural areas	CDAB0028	bats	Micropteropus pusillus	Peter's Dwarf Epauletted Fruit Bat	2015-08-28	female	adult (reproductive age)	rectal swab	Conventional PCR	Quan et al, RdRp gene	Negative
DR Congo	Bandundu	-1.94	18.27	natural areas	CDAB0029	bats	Micropteropus pusillus	Peter's Dwarf Epauletted Fruit Bat	2016-02-26	male	adult (reproductive age)	oral swab	Conventional PCR	Modified Watanabe et al, RdRp gene	Negative
DR Congo	Bandundu	-1.94	18.27	natural areas	CDAB0029	bats	Micropteropus pusillus	Peter's Dwarf Epauletted Fruit Bat	2016-02-26	male	adult (reproductive age)	oral swab	Conventional PCR	Quan et al, RdRp gene	Negative
DR Congo	Bandundu	-1.94	18.27	natural areas	CDAB0029	bats	Micropteropus pusillus	Peter's Dwarf Epauletted Fruit Bat	2016-02-26	male	adult (reproductive age)	rectal swab	Conventional PCR	Modified Watanabe et al, RdRp gene	Negative
DR Congo	Bandundu	-1.94	18.27	natural areas	CDAB0029	bats	Micropteropus pusillus	Peter's Dwarf Epauletted Fruit Bat	2016-02-26	male	adult (reproductive age)	rectal swab	Conventional PCR	Quan et al, RdRp gene	Negative
DR Congo	Bandundu	-1.94	18.27	natural areas	CDAB0030	bats	Micropteropus pusillus	Peter's Dwarf Epauletted Fruit Bat	2016-02-26	male	adult (reproductive age)	oral swab	Conventional PCR	Modified Watanabe et al, RdRp gene	Negative
DR Congo	Bandundu	-1.94	18.27	natural areas	CDAB0030	bats	Micropteropus pusillus	Peter's Dwarf Epauletted Fruit Bat	2016-02-26	male	adult (reproductive age)	oral swab	Conventional PCR	Quan et al, RdRp gene	Negative
DR Congo	Bandundu	-1.94	18.27	natural areas	CDAB0030	bats	Micropteropus pusillus	Peter's Dwarf Epauletted Fruit Bat	2016-02-26	male	adult (reproductive age)	rectal swab	Conventional PCR	Modified Watanabe et al, RdRp gene	Negative
DR Congo	Bandundu	-1.94	18.27	natural areas	CDAB0030	bats	Micropteropus pusillus	Peter's Dwarf Epauletted Fruit Bat	2016-02-26	male	adult (reproductive age)	rectal swab	Conventional PCR	Quan et al, RdRp gene	Negative
DR Congo	Bandundu	-1.94	18.27	natural areas	CDAB0031	bats	Micropteropus pusillus	Peter's Dwarf Epauletted Fruit Bat	2016-02-26	male	adult (reproductive age)	oral swab	Conventional PCR	Modified Watanabe et al, RdRp gene	Negative
DR Congo	Bandundu	-1.94	18.27	natural areas	CDAB0031	bats	Micropteropus pusillus	Peter's Dwarf Epauletted Fruit Bat	2016-02-26	male	adult (reproductive age)	oral swab	Conventional PCR	Quan et al, RdRp gene	Negative
DR Congo	Bandundu	-1.94	18.27	natural areas	CDAB0031	bats	Micropteropus pusillus	Peter's Dwarf Epauletted Fruit Bat	2016-02-26	male	adult (reproductive age)	rectal swab	Conventional PCR	Modified Watanabe et al, RdRp gene	Negative
DR Congo	Bandundu	-1.94	18.27	natural areas	CDAB0031	bats	Micropteropus pusillus	Peter's Dwarf Epauletted Fruit Bat	2016-02-26	male	adult (reproductive age)	rectal swab	Conventional PCR	Quan et al, RdRp gene	Negative
DR Congo	Bandundu	-1.94	18.27	natural areas	CDAB0032	bats	Micropteropus pusillus	Peter's Dwarf Epauletted Fruit Bat	2016-02-26	male	adult (reproductive age)	oral swab	Conventional PCR	Modified Watanabe et al, RdRp gene	Negative
DR Congo	Bandundu	-1.94	18.27	natural areas	CDAB0032	bats	Micropteropus pusillus	Peter's Dwarf Epauletted Fruit Bat	2016-02-26	male	adult (reproductive age)	oral swab	Conventional PCR	Quan et al, RdRp gene	Negative
DR Congo	Bandundu	-1.94	18.27	natural areas	CDAB0032	bats	Micropteropus pusillus	Peter's Dwarf Epauletted Fruit Bat	2016-02-26	male	adult (reproductive age)	rectal swab	Conventional PCR	Modified Watanabe et al, RdRp gene	Negative
DR Congo	Bandundu	-1.94	18.27	natural areas	CDAB0032	bats	Micropteropus pusillus	Peter's Dwarf Epauletted Fruit Bat	2016-02-26	male	adult (reproductive age)	rectal swab	Conventional PCR	Quan et al, RdRp gene	Negative
DR Congo	Bandundu	-1.94	18.27	natural areas	CDAB0033	bats	Micropteropus pusillus	Peter's Dwarf Epauletted Fruit Bat	2016-02-26	male	adult (reproductive age)	oral swab	Conventional PCR	Modified Watanabe et al, RdRp gene	Negative
DR Congo	Bandundu	-1.94	18.27	natural areas	CDAB0033	bats	Micropteropus pusillus	Peter's Dwarf Epauletted Fruit Bat	2016-02-26	male	adult (reproductive age)	oral swab	Conventional PCR	Quan et al, RdRp gene	Negative
DR Congo	Bandundu	-1.94	18.27	natural areas	CDAB0033	bats	Micropteropus pusillus	Peter's Dwarf Epauletted Fruit Bat	2016-02-26	male	adult (reproductive age)	rectal swab	Conventional PCR	Modified Watanabe et al, RdRp gene	Negative
DR Congo	Bandundu	-1.94	18.27	natural areas	CDAB0033	bats	Micropteropus pusillus	Peter's Dwarf Epauletted Fruit Bat	2016-02-26	male	adult (reproductive age)	rectal swab	Conventional PCR	Quan et al, RdRp gene	Negative
DR Congo	Bandundu	-1.94	18.27	natural areas	CDAB0034	bats	Micropteropus pusillus	Peter's Dwarf Epauletted Fruit Bat	2016-02-26	male	adult (reproductive age)	oral swab	Conventional PCR	Modified Watanabe et al, RdRp gene	Negative
DR Congo	Bandundu	-1.94	18.27	natural areas	CDAB0034	bats	Micropteropus pusillus	Peter's Dwarf Epauletted Fruit Bat	2016-02-26	male	adult (reproductive age)	oral swab	Conventional PCR	Quan et al, RdRp gene	Negative
DR Congo	Bandundu	-1.94	18.27	natural areas	CDAB0034	bats	Micropteropus pusillus	Peter's Dwarf Epauletted Fruit Bat	2016-02-26	male	adult (reproductive age)	rectal swab	Conventional PCR	Modified Watanabe et al, RdRp gene	Negative
DR Congo	Bandundu	-1.94	18.27	natural areas	CDAB0034	bats	Micropteropus pusillus	Peter's Dwarf Epauletted Fruit Bat	2016-02-26	male	adult (reproductive age)	rectal swab	Conventional PCR	Quan et al, RdRp gene	Negative
DR Congo	Bandundu	-1.94	18.27	natural areas	CDAB0035	bats	Micropteropus pusillus	Peter's Dwarf Epauletted Fruit Bat	2016-02-26	female	adult (reproductive age)	oral swab	Conventional PCR	Modified Watanabe et al, RdRp gene	Negative
DR Congo	Bandundu	-1.94	18.27	natural areas	CDAB0035	bats	Micropteropus pusillus	Peter's Dwarf Epauletted Fruit Bat	2016-02-26	female	adult (reproductive age)	oral swab	Conventional PCR	Quan et al, RdRp gene	Negative
DR Congo	Bandundu	-1.94	18.27	natural areas	CDAB0035	bats	Micropteropus pusillus	Peter's Dwarf Epauletted Fruit Bat	2016-02-26	female	adult (reproductive age)	rectal swab	Conventional PCR	Modified Watanabe et al, RdRp gene	Negative
DR Congo	Bandundu	-1.94	18.27	natural areas	CDAB0035	bats	Micropteropus pusillus	Peter's Dwarf Epauletted Fruit Bat	2016-02-26	female	adult (reproductive age)	rectal swab	Conventional PCR	Quan et al, RdRp gene	Negative
DR Congo	Bandundu	-1.94	18.27	natural areas	CDAB0036	bats	Micropteropus pusillus	Peter's Dwarf Epauletted Fruit Bat	2016-02-26	male	adult (reproductive age)	oral swab	Conventional PCR	Modified Watanabe et al, RdRp gene	Negative
DR Congo	Bandundu	-1.94	18.27	natural areas	CDAB0036	bats	Micropteropus pusillus	Peter's Dwarf Epauletted Fruit Bat	2016-02-26	male	adult (reproductive age)	oral swab	Conventional PCR	Quan et al, RdRp gene	Negative
DR Congo	Bandundu	-1.94	18.27	natural areas	CDAB0036	bats	Micropteropus pusillus	Peter's Dwarf Epauletted Fruit Bat	2016-02-26	male	adult (reproductive age)	rectal swab	Conventional PCR	Modified Watanabe et al, RdRp gene	Negative
DR Congo	Bandundu	-1.94	18.27	natural areas	CDAB0036	bats	Micropteropus pusillus	Peter's Dwarf Epauletted Fruit Bat	2016-02-26	male	adult (reproductive age)	rectal swab	Conventional PCR	Quan et al, RdRp gene	Negative
DR Congo	Bandundu	-1.94	18.27	natural areas	CDAB0037	bats	Micropteropus pusillus	Peter's Dwarf Epauletted Fruit Bat	2016-02-26	male	adult (reproductive age)	oral swab	Conventional PCR	Modified Watanabe et al, RdRp gene	Negative
DR Congo	Bandundu	-1.94	18.27	natural areas	CDAB0037	bats	Micropteropus pusillus	Peter's Dwarf Epauletted Fruit Bat	2016-02-26	male	adult (reproductive age)	oral swab	Conventional PCR	Quan et al, RdRp gene	Negative
DR Congo	Bandundu	-1.94	18.27	natural areas	CDAB0037	bats	Micropteropus pusillus	Peter's Dwarf Epauletted Fruit Bat	2016-02-26	male	adult (reproductive age)	rectal swab	Conventional PCR	Modified Watanabe et al, RdRp gene	Negative
DR Congo	Bandundu	-1.94	18.27	natural areas	CDAB0037	bats	Micropteropus pusillus	Peter's Dwarf Epauletted Fruit Bat	2016-02-26	male	adult (reproductive age)	rectal swab	Conventional PCR	Quan et al, RdRp gene	Negative
DR Congo	Bandundu	-1.94	18.27	natural areas	CDAB0038	bats	Micropteropus pusillus	Peter's Dwarf Epauletted Fruit Bat	2016-02-26	male	adult (reproductive age)	oral swab	Conventional PCR	Modified Watanabe et al, RdRp gene	Negative
DR Congo	Bandundu	-1.94	18.27	natural areas	CDAB0038	bats	Micropteropus pusillus	Peter's Dwarf Epauletted Fruit Bat	2016-02-26	male	adult (reproductive age)	oral swab	Conventional PCR	Quan et al, RdRp gene	Negative
DR Congo	Bandundu	-1.94	18.27	natural areas	CDAB0038	bats	Micropteropus pusillus	Peter's Dwarf Epauletted Fruit Bat	2016-02-26	male	adult (reproductive age)	rectal swab	Conventional PCR	Modified Watanabe et al, RdRp gene	Negative
DR Congo	Bandundu	-1.94	18.27	natural areas	CDAB0038	bats	Micropteropus pusillus	Peter's Dwarf Epauletted Fruit Bat	2016-02-26	male	adult (reproductive age)	rectal swab	Conventional PCR	Quan et al, RdRp gene	Negative
DR Congo	Bandundu	-1.94	18.27	natural areas	CDAB0039	bats	Scotophilus dinganii	Yellow-Bellied House Bat	2016-02-26	male	adult (reproductive age)	oral swab	Conventional PCR	Modified Watanabe et al, RdRp gene	Negative
DR Congo	Bandundu	-1.94	18.27	natural areas	CDAB0039	bats	Scotophilus dinganii	Yellow-Bellied House Bat	2016-02-26	male	adult (reproductive age)	oral swab	Conventional PCR	Quan et al, RdRp gene	Negative
DR Congo	Bandundu	-1.94	18.27	natural areas	CDAB0039	bats	Scotophilus dinganii	Yellow-Bellied House Bat	2016-02-26	male	adult (reproductive age)	rectal swab	Conventional PCR	Modified Watanabe et al, RdRp gene	Negative
DR Congo	Bandundu	-1.94	18.27	natural areas	CDAB0039	bats	Scotophilus dinganii	Yellow-Bellied House Bat	2016-02-26	male	adult (reproductive age)	rectal swab	Conventional PCR	Quan et al, RdRp gene	Negative
DR Congo	Bandundu	-1.94	18.28	crop production; natural areas	CDAB0040	bats	Myonycteris sp.	Unidentified Myonycteris Fruit Bat	2016-02-28	male	adult (reproductive age)	oral swab	Conventional PCR	Modified Watanabe et al, RdRp gene	Positive
DR Congo	Bandundu	-1.94	18.28	crop production; natural areas	CDAB0040	bats	Myonycteris sp.	Unidentified Myonycteris Fruit Bat	2016-02-28	male	adult (reproductive age)	oral swab	Conventional PCR	Quan et al, RdRp gene	Negative
DR Congo	Bandundu	-1.94	18.28	crop production; natural areas	CDAB0040	bats	Myonycteris sp.	Unidentified Myonycteris Fruit Bat	2016-02-28	male	adult (reproductive age)	rectal swab	Conventional PCR	Modified Watanabe et al, RdRp gene	Positive
DR Congo	Bandundu	-1.94	18.28	crop production; natural areas	CDAB0040	bats	Myonycteris sp.	Unidentified Myonycteris Fruit Bat	2016-02-28	male	adult (reproductive age)	rectal swab	Conventional PCR	Quan et al, RdRp gene	Negative
DR Congo	Bandundu	-1.94	18.28	crop production; natural areas	CDAB0041	bats	Micropteropus pusillus	Peter's Dwarf Epauletted Fruit Bat	2016-02-28	female	adult (reproductive age)	oral swab	Conventional PCR	Modified Watanabe et al, RdRp gene	Negative
DR Congo	Bandundu	-1.94	18.28	crop production; natural areas	CDAB0041	bats	Micropteropus pusillus	Peter's Dwarf Epauletted Fruit Bat	2016-02-28	female	adult (reproductive age)	oral swab	Conventional PCR	Quan et al, RdRp gene	Negative
DR Congo	Bandundu	-1.94	18.28	crop production; natural areas	CDAB0041	bats	Micropteropus pusillus	Peter's Dwarf Epauletted Fruit Bat	2016-02-28	female	adult (reproductive age)	rectal swab	Conventional PCR	Modified Watanabe et al, RdRp gene	Negative
DR Congo	Bandundu	-1.94	18.28	crop production; natural areas	CDAB0041	bats	Micropteropus pusillus	Peter's Dwarf Epauletted Fruit Bat	2016-02-28	female	adult (reproductive age)	rectal swab	Conventional PCR	Quan et al, RdRp gene	Negative
DR Congo	Bandundu	-1.94	18.28	crop production; natural areas	CDAB0042	bats	Micropteropus pusillus	Peter's Dwarf Epauletted Fruit Bat	2016-02-28	female	adult (reproductive age)	oral swab	Conventional PCR	Modified Watanabe et al, RdRp gene	Negative
DR Congo	Bandundu	-1.94	18.28	crop production; natural areas	CDAB0042	bats	Micropteropus pusillus	Peter's Dwarf Epauletted Fruit Bat	2016-02-28	female	adult (reproductive age)	oral swab	Conventional PCR	Quan et al, RdRp gene	Negative
DR Congo	Bandundu	-1.94	18.28	crop production; natural areas	CDAB0042	bats	Micropteropus pusillus	Peter's Dwarf Epauletted Fruit Bat	2016-02-28	female	adult (reproductive age)	rectal swab	Conventional PCR	Modified Watanabe et al, RdRp gene	Negative
DR Congo	Bandundu	-1.94	18.28	crop production; natural areas	CDAB0042	bats	Micropteropus pusillus	Peter's Dwarf Epauletted Fruit Bat	2016-02-28	female	adult (reproductive age)	rectal swab	Conventional PCR	Quan et al, RdRp gene	Negative
DR Congo	Bandundu	-1.94	18.28	crop production; natural areas	CDAB0043	bats	Micropteropus pusillus	Peter's Dwarf Epauletted Fruit Bat	2016-02-28	male	adult (reproductive age)	oral swab	Conventional PCR	Modified Watanabe et al, RdRp gene	Negative
DR Congo	Bandundu	-1.94	18.28	crop production; natural areas	CDAB0043	bats	Micropteropus pusillus	Peter's Dwarf Epauletted Fruit Bat	2016-02-28	male	adult (reproductive age)	oral swab	Conventional PCR	Quan et al, RdRp gene	Negative
DR Congo	Bandundu	-1.94	18.28	crop production; natural areas	CDAB0043	bats	Micropteropus pusillus	Peter's Dwarf Epauletted Fruit Bat	2016-02-28	male	adult (reproductive age)	rectal swab	Conventional PCR	Modified Watanabe et al, RdRp gene	Negative
DR Congo	Bandundu	-1.94	18.28	crop production; natural areas	CDAB0043	bats	Micropteropus pusillus	Peter's Dwarf Epauletted Fruit Bat	2016-02-28	male	adult (reproductive age)	rectal swab	Conventional PCR	Quan et al, RdRp gene	Negative
DR Congo	Bandundu	-1.94	18.28	crop production; natural areas	CDAB0044	bats	Micropteropus pusillus	Peter's Dwarf Epauletted Fruit Bat	2016-02-28	male	adult (reproductive age)	oral swab	Conventional PCR	Modified Watanabe et al, RdRp gene	Negative
DR Congo	Bandundu	-1.94	18.28	crop production; natural areas	CDAB0044	bats	Micropteropus pusillus	Peter's Dwarf Epauletted Fruit Bat	2016-02-28	male	adult (reproductive age)	oral swab	Conventional PCR	Quan et al, RdRp gene	Negative
DR Congo	Bandundu	-1.94	18.28	crop production; natural areas	CDAB0044	bats	Micropteropus pusillus	Peter's Dwarf Epauletted Fruit Bat	2016-02-28	male	adult (reproductive age)	rectal swab	Conventional PCR	Modified Watanabe et al, RdRp gene	Negative
DR Congo	Bandundu	-1.94	18.28	crop production; natural areas	CDAB0044	bats	Micropteropus pusillus	Peter's Dwarf Epauletted Fruit Bat	2016-02-28	male	adult (reproductive age)	rectal swab	Conventional PCR	Quan et al, RdRp gene	Negative
DR Congo	Bandundu	-1.94	18.28	crop production; natural areas	CDAB0045	bats	Micropteropus pusillus	Peter's Dwarf Epauletted Fruit Bat	2016-02-28	male	adult (reproductive age)	oral swab	Conventional PCR	Modified Watanabe et al, RdRp gene	Negative
DR Congo	Bandundu	-1.94	18.28	crop production; natural areas	CDAB0045	bats	Micropteropus pusillus	Peter's Dwarf Epauletted Fruit Bat	2016-02-28	male	adult (reproductive age)	oral swab	Conventional PCR	Quan et al, RdRp gene	Negative
DR Congo	Bandundu	-1.94	18.28	crop production; natural areas	CDAB0045	bats	Micropteropus pusillus	Peter's Dwarf Epauletted Fruit Bat	2016-02-28	male	adult (reproductive age)	rectal swab	Conventional PCR	Modified Watanabe et al, RdRp gene	Negative
DR Congo	Bandundu	-1.94	18.28	crop production; natural areas	CDAB0045	bats	Micropteropus pusillus	Peter's Dwarf Epauletted Fruit Bat	2016-02-28	male	adult (reproductive age)	rectal swab	Conventional PCR	Quan et al, RdRp gene	Negative
DR Congo	Bandundu	-1.94	18.28	crop production; natural areas	CDAB0046	bats	Micropteropus pusillus	Peter's Dwarf Epauletted Fruit Bat	2016-02-28	female	adult (reproductive age)	oral swab	Conventional PCR	Modified Watanabe et al, RdRp gene	Negative
DR Congo	Bandundu	-1.94	18.28	crop production; natural areas	CDAB0046	bats	Micropteropus pusillus	Peter's Dwarf Epauletted Fruit Bat	2016-02-28	female	adult (reproductive age)	oral swab	Conventional PCR	Quan et al, RdRp gene	Negative
DR Congo	Bandundu	-1.94	18.28	crop production; natural areas	CDAB0046	bats	Micropteropus pusillus	Peter's Dwarf Epauletted Fruit Bat	2016-02-28	female	adult (reproductive age)	rectal swab	Conventional PCR	Modified Watanabe et al, RdRp gene	Negative
DR Congo	Bandundu	-1.94	18.28	crop production; natural areas	CDAB0046	bats	Micropteropus pusillus	Peter's Dwarf Epauletted Fruit Bat	2016-02-28	female	adult (reproductive age)	rectal swab	Conventional PCR	Quan et al, RdRp gene	Negative
DR Congo	Bandundu	-1.94	18.28	crop production; natural areas	CDAB0047	bats	Micropteropus pusillus	Peter's Dwarf Epauletted Fruit Bat	2016-02-28	male	adult (reproductive age)	oral swab	Conventional PCR	Modified Watanabe et al, RdRp gene	Negative
DR Congo	Bandundu	-1.94	18.28	crop production; natural areas	CDAB0047	bats	Micropteropus pusillus	Peter's Dwarf Epauletted Fruit Bat	2016-02-28	male	adult (reproductive age)	oral swab	Conventional PCR	Quan et al, RdRp gene	Negative
DR Congo	Bandundu	-1.94	18.28	crop production; natural areas	CDAB0047	bats	Micropteropus pusillus	Peter's Dwarf Epauletted Fruit Bat	2016-02-28	male	adult (reproductive age)	rectal swab	Conventional PCR	Modified Watanabe et al, RdRp gene	Negative
DR Congo	Bandundu	-1.94	18.28	crop production; natural areas	CDAB0047	bats	Micropteropus pusillus	Peter's Dwarf Epauletted Fruit Bat	2016-02-28	male	adult (reproductive age)	rectal swab	Conventional PCR	Quan et al, RdRp gene	Negative
DR Congo	Bandundu	-1.94	18.28	crop production; natural areas	CDAB0048	bats	Micropteropus pusillus	Peter's Dwarf Epauletted Fruit Bat	2016-02-28	male	adult (reproductive age)	oral swab	Conventional PCR	Modified Watanabe et al, RdRp gene	Negative
DR Congo	Bandundu	-1.94	18.28	crop production; natural areas	CDAB0048	bats	Micropteropus pusillus	Peter's Dwarf Epauletted Fruit Bat	2016-02-28	male	adult (reproductive age)	oral swab	Conventional PCR	Quan et al, RdRp gene	Negative
DR Congo	Bandundu	-1.94	18.28	crop production; natural areas	CDAB0048	bats	Micropteropus pusillus	Peter's Dwarf Epauletted Fruit Bat	2016-02-28	male	adult (reproductive age)	rectal swab	Conventional PCR	Modified Watanabe et al, RdRp gene	Negative
DR Congo	Bandundu	-1.94	18.28	crop production; natural areas	CDAB0048	bats	Micropteropus pusillus	Peter's Dwarf Epauletted Fruit Bat	2016-02-28	male	adult (reproductive age)	rectal swab	Conventional PCR	Quan et al, RdRp gene	Negative
DR Congo	Bandundu	-1.94	18.28	crop production; natural areas	CDAB0049	bats	Micropteropus pusillus	Peter's Dwarf Epauletted Fruit Bat	2016-02-28	male	adult (reproductive age)	oral swab	Conventional PCR	Modified Watanabe et al, RdRp gene	Negative
DR Congo	Bandundu	-1.94	18.28	crop production; natural areas	CDAB0049	bats	Micropteropus pusillus	Peter's Dwarf Epauletted Fruit Bat	2016-02-28	male	adult (reproductive age)	oral swab	Conventional PCR	Quan et al, RdRp gene	Negative
DR Congo	Bandundu	-1.94	18.28	crop production; natural areas	CDAB0049	bats	Micropteropus pusillus	Peter's Dwarf Epauletted Fruit Bat	2016-02-28	male	adult (reproductive age)	rectal swab	Conventional PCR	Modified Watanabe et al, RdRp gene	Negative
DR Congo	Bandundu	-1.94	18.28	crop production; natural areas	CDAB0049	bats	Micropteropus pusillus	Peter's Dwarf Epauletted Fruit Bat	2016-02-28	male	adult (reproductive age)	rectal swab	Conventional PCR	Quan et al, RdRp gene	Negative
DR Congo	Bandundu	-1.94	18.28	crop production; natural areas	CDAB0050	bats	Micropteropus pusillus	Peter's Dwarf Epauletted Fruit Bat	2016-02-28	male	adult (reproductive age)	oral swab	Conventional PCR	Modified Watanabe et al, RdRp gene	Negative
DR Congo	Bandundu	-1.94	18.28	crop production; natural areas	CDAB0050	bats	Micropteropus pusillus	Peter's Dwarf Epauletted Fruit Bat	2016-02-28	male	adult (reproductive age)	oral swab	Conventional PCR	Quan et al, RdRp gene	Negative
DR Congo	Bandundu	-1.94	18.28	crop production; natural areas	CDAB0050	bats	Micropteropus pusillus	Peter's Dwarf Epauletted Fruit Bat	2016-02-28	male	adult (reproductive age)	rectal swab	Conventional PCR	Modified Watanabe et al, RdRp gene	Negative
DR Congo	Bandundu	-1.94	18.28	crop production; natural areas	CDAB0050	bats	Micropteropus pusillus	Peter's Dwarf Epauletted Fruit Bat	2016-02-28	male	adult (reproductive age)	rectal swab	Conventional PCR	Quan et al, RdRp gene	Negative
DR Congo	Bandundu	-1.94	18.28	crop production; natural areas	CDAB0051	bats	Micropteropus pusillus	Peter's Dwarf Epauletted Fruit Bat	2016-02-28	female	adult (reproductive age)	oral swab	Conventional PCR	Modified Watanabe et al, RdRp gene	Negative
DR Congo	Bandundu	-1.94	18.28	crop production; natural areas	CDAB0051	bats	Micropteropus pusillus	Peter's Dwarf Epauletted Fruit Bat	2016-02-28	female	adult (reproductive age)	oral swab	Conventional PCR	Quan et al, RdRp gene	Negative
DR Congo	Bandundu	-1.94	18.28	crop production; natural areas	CDAB0051	bats	Micropteropus pusillus	Peter's Dwarf Epauletted Fruit Bat	2016-02-28	female	adult (reproductive age)	rectal swab	Conventional PCR	Modified Watanabe et al, RdRp gene	Negative
DR Congo	Bandundu	-1.94	18.28	crop production; natural areas	CDAB0051	bats	Micropteropus pusillus	Peter's Dwarf Epauletted Fruit Bat	2016-02-28	female	adult (reproductive age)	rectal swab	Conventional PCR	Quan et al, RdRp gene	Negative
DR Congo	Bandundu	-1.94	18.28	crop production; natural areas	CDAB0052	bats	Micropteropus pusillus	Peter's Dwarf Epauletted Fruit Bat	2016-02-28	male	adult (reproductive age)	oral swab	Conventional PCR	Modified Watanabe et al, RdRp gene	Negative
DR Congo	Bandundu	-1.94	18.28	crop production; natural areas	CDAB0052	bats	Micropteropus pusillus	Peter's Dwarf Epauletted Fruit Bat	2016-02-28	male	adult (reproductive age)	oral swab	Conventional PCR	Quan et al, RdRp gene	Negative
DR Congo	Bandundu	-1.94	18.28	crop production; natural areas	CDAB0052	bats	Micropteropus pusillus	Peter's Dwarf Epauletted Fruit Bat	2016-02-28	male	adult (reproductive age)	rectal swab	Conventional PCR	Modified Watanabe et al, RdRp gene	Negative
DR Congo	Bandundu	-1.94	18.28	crop production; natural areas	CDAB0052	bats	Micropteropus pusillus	Peter's Dwarf Epauletted Fruit Bat	2016-02-28	male	adult (reproductive age)	rectal swab	Conventional PCR	Quan et al, RdRp gene	Negative
DR Congo	Bandundu	-1.94	18.28	crop production; natural areas	CDAB0053	bats	Micropteropus pusillus	Peter's Dwarf Epauletted Fruit Bat	2016-02-28	male	adult (reproductive age)	oral swab	Conventional PCR	Modified Watanabe et al, RdRp gene	Negative
DR Congo	Bandundu	-1.94	18.28	crop production; natural areas	CDAB0053	bats	Micropteropus pusillus	Peter's Dwarf Epauletted Fruit Bat	2016-02-28	male	adult (reproductive age)	oral swab	Conventional PCR	Quan et al, RdRp gene	Negative
DR Congo	Bandundu	-1.94	18.28	crop production; natural areas	CDAB0053	bats	Micropteropus pusillus	Peter's Dwarf Epauletted Fruit Bat	2016-02-28	male	adult (reproductive age)	rectal swab	Conventional PCR	Modified Watanabe et al, RdRp gene	Negative
DR Congo	Bandundu	-1.94	18.28	crop production; natural areas	CDAB0053	bats	Micropteropus pusillus	Peter's Dwarf Epauletted Fruit Bat	2016-02-28	male	adult (reproductive age)	rectal swab	Conventional PCR	Quan et al, RdRp gene	Negative
DR Congo	Bandundu	-1.94	18.28	crop production; natural areas	CDAB0054	bats	Micropteropus pusillus	Peter's Dwarf Epauletted Fruit Bat	2016-02-28	male	adult (reproductive age)	oral swab	Conventional PCR	Modified Watanabe et al, RdRp gene	Negative
DR Congo	Bandundu	-1.94	18.28	crop production; natural areas	CDAB0054	bats	Micropteropus pusillus	Peter's Dwarf Epauletted Fruit Bat	2016-02-28	male	adult (reproductive age)	oral swab	Conventional PCR	Quan et al, RdRp gene	Negative
DR Congo	Bandundu	-1.94	18.28	crop production; natural areas	CDAB0054	bats	Micropteropus pusillus	Peter's Dwarf Epauletted Fruit Bat	2016-02-28	male	adult (reproductive age)	rectal swab	Conventional PCR	Modified Watanabe et al, RdRp gene	Negative
DR Congo	Bandundu	-1.94	18.28	crop production; natural areas	CDAB0054	bats	Micropteropus pusillus	Peter's Dwarf Epauletted Fruit Bat	2016-02-28	male	adult (reproductive age)	rectal swab	Conventional PCR	Quan et al, RdRp gene	Negative
DR Congo	Bandundu	-1.94	18.28	crop production; natural areas	CDAB0055	bats	Micropteropus pusillus	Peter's Dwarf Epauletted Fruit Bat	2016-02-28	male	adult (reproductive age)	oral swab	Conventional PCR	Modified Watanabe et al, RdRp gene	Negative
DR Congo	Bandundu	-1.94	18.28	crop production; natural areas	CDAB0055	bats	Micropteropus pusillus	Peter's Dwarf Epauletted Fruit Bat	2016-02-28	male	adult (reproductive age)	oral swab	Conventional PCR	Quan et al, RdRp gene	Negative
DR Congo	Bandundu	-1.94	18.28	crop production; natural areas	CDAB0055	bats	Micropteropus pusillus	Peter's Dwarf Epauletted Fruit Bat	2016-02-28	male	adult (reproductive age)	rectal swab	Conventional PCR	Modified Watanabe et al, RdRp gene	Negative
DR Congo	Bandundu	-1.94	18.28	crop production; natural areas	CDAB0055	bats	Micropteropus pusillus	Peter's Dwarf Epauletted Fruit Bat	2016-02-28	male	adult (reproductive age)	rectal swab	Conventional PCR	Quan et al, RdRp gene	Negative
DR Congo	Bandundu	-1.94	18.28	crop production; natural areas	CDAB0056	bats	Micropteropus pusillus	Peter's Dwarf Epauletted Fruit Bat	2016-02-28	male	adult (reproductive age)	oral swab	Conventional PCR	Modified Watanabe et al, RdRp gene	Negative
DR Congo	Bandundu	-1.94	18.28	crop production; natural areas	CDAB0056	bats	Micropteropus pusillus	Peter's Dwarf Epauletted Fruit Bat	2016-02-28	male	adult (reproductive age)	oral swab	Conventional PCR	Quan et al, RdRp gene	Negative
DR Congo	Bandundu	-1.94	18.28	crop production; natural areas	CDAB0056	bats	Micropteropus pusillus	Peter's Dwarf Epauletted Fruit Bat	2016-02-28	male	adult (reproductive age)	rectal swab	Conventional PCR	Modified Watanabe et al, RdRp gene	Negative
DR Congo	Bandundu	-1.94	18.28	crop production; natural areas	CDAB0056	bats	Micropteropus pusillus	Peter's Dwarf Epauletted Fruit Bat	2016-02-28	male	adult (reproductive age)	rectal swab	Conventional PCR	Quan et al, RdRp gene	Negative
DR Congo	Bandundu	-1.94	18.28	crop production; natural areas	CDAB0057	bats	Mops nanulus	Dwarf Free-Tailed Bat	2016-02-28	male	adult (reproductive age)	oral swab	Conventional PCR	Modified Watanabe et al, RdRp gene	Negative
DR Congo	Bandundu	-1.94	18.28	crop production; natural areas	CDAB0057	bats	Mops nanulus	Dwarf Free-Tailed Bat	2016-02-28	male	adult (reproductive age)	oral swab	Conventional PCR	Quan et al, RdRp gene	Negative
DR Congo	Bandundu	-1.94	18.28	crop production; natural areas	CDAB0057	bats	Mops nanulus	Dwarf Free-Tailed Bat	2016-02-28	male	adult (reproductive age)	rectal swab	Conventional PCR	Modified Watanabe et al, RdRp gene	Negative
DR Congo	Bandundu	-1.94	18.28	crop production; natural areas	CDAB0057	bats	Mops nanulus	Dwarf Free-Tailed Bat	2016-02-28	male	adult (reproductive age)	rectal swab	Conventional PCR	Quan et al, RdRp gene	Negative
DR Congo	Bandundu	-1.94	18.28	crop production; natural areas	CDAB0058	bats	Chaerephon sp.	Unidentified Chaerephon Bat	2016-02-28	male	adult (reproductive age)	oral swab	Conventional PCR	Modified Watanabe et al, RdRp gene	Negative
DR Congo	Bandundu	-1.94	18.28	crop production; natural areas	CDAB0058	bats	Chaerephon sp.	Unidentified Chaerephon Bat	2016-02-28	male	adult (reproductive age)	oral swab	Conventional PCR	Quan et al, RdRp gene	Negative
DR Congo	Bandundu	-1.94	18.28	crop production; natural areas	CDAB0058	bats	Chaerephon sp.	Unidentified Chaerephon Bat	2016-02-28	male	adult (reproductive age)	rectal swab	Conventional PCR	Modified Watanabe et al, RdRp gene	Negative
DR Congo	Bandundu	-1.94	18.28	crop production; natural areas	CDAB0058	bats	Chaerephon sp.	Unidentified Chaerephon Bat	2016-02-28	male	adult (reproductive age)	rectal swab	Conventional PCR	Quan et al, RdRp gene	Negative
DR Congo	Bandundu	-1.94	18.28	crop production; natural areas	CDAB0059	bats	Chaerephon sp.	Unidentified Chaerephon Bat	2016-02-28	female	adult (reproductive age)	oral swab	Conventional PCR	Modified Watanabe et al, RdRp gene	Negative
DR Congo	Bandundu	-1.94	18.28	crop production; natural areas	CDAB0059	bats	Chaerephon sp.	Unidentified Chaerephon Bat	2016-02-28	female	adult (reproductive age)	oral swab	Conventional PCR	Quan et al, RdRp gene	Negative
DR Congo	Bandundu	-1.94	18.28	crop production; natural areas	CDAB0059	bats	Chaerephon sp.	Unidentified Chaerephon Bat	2016-02-28	female	adult (reproductive age)	rectal swab	Conventional PCR	Modified Watanabe et al, RdRp gene	Negative
DR Congo	Bandundu	-1.94	18.28	crop production; natural areas	CDAB0059	bats	Chaerephon sp.	Unidentified Chaerephon Bat	2016-02-28	female	adult (reproductive age)	rectal swab	Conventional PCR	Quan et al, RdRp gene	Negative
DR Congo	Bandundu	-1.94	18.28	crop production; natural areas	CDAB0060	bats	Chaerephon sp.	Unidentified Chaerephon Bat	2016-02-28	female	adult (reproductive age)	oral swab	Conventional PCR	Modified Watanabe et al, RdRp gene	Negative
DR Congo	Bandundu	-1.94	18.28	crop production; natural areas	CDAB0060	bats	Chaerephon sp.	Unidentified Chaerephon Bat	2016-02-28	female	adult (reproductive age)	oral swab	Conventional PCR	Quan et al, RdRp gene	Negative
DR Congo	Bandundu	-1.94	18.28	crop production; natural areas	CDAB0060	bats	Chaerephon sp.	Unidentified Chaerephon Bat	2016-02-28	female	adult (reproductive age)	rectal swab	Conventional PCR	Modified Watanabe et al, RdRp gene	Negative
DR Congo	Bandundu	-1.94	18.28	crop production; natural areas	CDAB0060	bats	Chaerephon sp.	Unidentified Chaerephon Bat	2016-02-28	female	adult (reproductive age)	rectal swab	Conventional PCR	Quan et al, RdRp gene	Negative
DR Congo	Bandundu	-1.84	18.58	crop production; natural areas	CDAB0061	bats	Megaloglossus sp.	Unidentified Fruit Bat	2016-03-08	female	adult (reproductive age)	oral swab	Conventional PCR	Modified Watanabe et al, RdRp gene	Negative
DR Congo	Bandundu	-1.84	18.58	crop production; natural areas	CDAB0061	bats	Megaloglossus sp.	Unidentified Fruit Bat	2016-03-08	female	adult (reproductive age)	oral swab	Conventional PCR	Quan et al, RdRp gene	Negative
DR Congo	Bandundu	-1.84	18.58	crop production; natural areas	CDAB0061	bats	Megaloglossus sp.	Unidentified Fruit Bat	2016-03-08	female	adult (reproductive age)	rectal swab	Conventional PCR	Modified Watanabe et al, RdRp gene	Negative
DR Congo	Bandundu	-1.84	18.58	crop production; natural areas	CDAB0061	bats	Megaloglossus sp.	Unidentified Fruit Bat	2016-03-08	female	adult (reproductive age)	rectal swab	Conventional PCR	Quan et al, RdRp gene	Negative
DR Congo	Bandundu	-1.84	18.58	crop production; natural areas	CDAB0062	bats	Megaloglossus sp.	Unidentified Fruit Bat	2016-03-09	male	adult (reproductive age)	oral swab	Conventional PCR	Modified Watanabe et al, RdRp gene	Negative
DR Congo	Bandundu	-1.84	18.58	crop production; natural areas	CDAB0062	bats	Megaloglossus sp.	Unidentified Fruit Bat	2016-03-09	male	adult (reproductive age)	oral swab	Conventional PCR	Quan et al, RdRp gene	Negative
DR Congo	Bandundu	-1.84	18.58	crop production; natural areas	CDAB0062	bats	Megaloglossus sp.	Unidentified Fruit Bat	2016-03-09	male	adult (reproductive age)	rectal swab	Conventional PCR	Modified Watanabe et al, RdRp gene	Negative
DR Congo	Bandundu	-1.84	18.58	crop production; natural areas	CDAB0062	bats	Megaloglossus sp.	Unidentified Fruit Bat	2016-03-09	male	adult (reproductive age)	rectal swab	Conventional PCR	Quan et al, RdRp gene	Negative
DR Congo	Bandundu	-1.84	18.58	crop production; natural areas	CDAB0063	bats	Megaloglossus sp.	Unidentified Fruit Bat	2016-03-09	female	adult (reproductive age)	oral swab	Conventional PCR	Modified Watanabe et al, RdRp gene	Negative
DR Congo	Bandundu	-1.84	18.58	crop production; natural areas	CDAB0063	bats	Megaloglossus sp.	Unidentified Fruit Bat	2016-03-09	female	adult (reproductive age)	oral swab	Conventional PCR	Quan et al, RdRp gene	Negative
DR Congo	Bandundu	-1.84	18.58	crop production; natural areas	CDAB0063	bats	Megaloglossus sp.	Unidentified Fruit Bat	2016-03-09	female	adult (reproductive age)	rectal swab	Conventional PCR	Modified Watanabe et al, RdRp gene	Negative
DR Congo	Bandundu	-1.84	18.58	crop production; natural areas	CDAB0063	bats	Megaloglossus sp.	Unidentified Fruit Bat	2016-03-09	female	adult (reproductive age)	rectal swab	Conventional PCR	Quan et al, RdRp gene	Negative
DR Congo	Bandundu	-1.84	18.58	crop production; natural areas	CDAB0064	bats	Megaloglossus sp.	Unidentified Fruit Bat	2016-03-09	female	adult (reproductive age)	oral swab	Conventional PCR	Modified Watanabe et al, RdRp gene	Negative
DR Congo	Bandundu	-1.84	18.58	crop production; natural areas	CDAB0064	bats	Megaloglossus sp.	Unidentified Fruit Bat	2016-03-09	female	adult (reproductive age)	oral swab	Conventional PCR	Quan et al, RdRp gene	Negative
DR Congo	Bandundu	-1.84	18.58	crop production; natural areas	CDAB0064	bats	Megaloglossus sp.	Unidentified Fruit Bat	2016-03-09	female	adult (reproductive age)	rectal swab	Conventional PCR	Modified Watanabe et al, RdRp gene	Negative
DR Congo	Bandundu	-1.84	18.58	crop production; natural areas	CDAB0064	bats	Megaloglossus sp.	Unidentified Fruit Bat	2016-03-09	female	adult (reproductive age)	rectal swab	Conventional PCR	Quan et al, RdRp gene	Negative
DR Congo	Bandundu	-1.84	18.58	crop production; natural areas	CDAB0065	bats	Epomops franqueti	Franquet's Epauletted Fruit Bat	2016-03-09	female	adult (reproductive age)	oral swab	Conventional PCR	Modified Watanabe et al, RdRp gene	Negative
DR Congo	Bandundu	-1.84	18.58	crop production; natural areas	CDAB0065	bats	Epomops franqueti	Franquet's Epauletted Fruit Bat	2016-03-09	female	adult (reproductive age)	oral swab	Conventional PCR	Quan et al, RdRp gene	Negative
DR Congo	Bandundu	-1.84	18.58	crop production; natural areas	CDAB0065	bats	Epomops franqueti	Franquet's Epauletted Fruit Bat	2016-03-09	female	adult (reproductive age)	rectal swab	Conventional PCR	Modified Watanabe et al, RdRp gene	Negative
DR Congo	Bandundu	-1.84	18.58	crop production; natural areas	CDAB0065	bats	Epomops franqueti	Franquet's Epauletted Fruit Bat	2016-03-09	female	adult (reproductive age)	rectal swab	Conventional PCR	Quan et al, RdRp gene	Negative
DR Congo	Bandundu	-1.84	18.58	crop production; natural areas	CDAB0066	bats	Epomops franqueti	Franquet's Epauletted Fruit Bat	2016-03-09	female	adult (reproductive age)	oral swab	Conventional PCR	Modified Watanabe et al, RdRp gene	Negative
DR Congo	Bandundu	-1.84	18.58	crop production; natural areas	CDAB0066	bats	Epomops franqueti	Franquet's Epauletted Fruit Bat	2016-03-09	female	adult (reproductive age)	oral swab	Conventional PCR	Quan et al, RdRp gene	Negative
DR Congo	Bandundu	-1.84	18.58	crop production; natural areas	CDAB0066	bats	Epomops franqueti	Franquet's Epauletted Fruit Bat	2016-03-09	female	adult (reproductive age)	rectal swab	Conventional PCR	Modified Watanabe et al, RdRp gene	Negative
DR Congo	Bandundu	-1.84	18.58	crop production; natural areas	CDAB0066	bats	Epomops franqueti	Franquet's Epauletted Fruit Bat	2016-03-09	female	adult (reproductive age)	rectal swab	Conventional PCR	Quan et al, RdRp gene	Negative
DR Congo	Bandundu	-1.84	18.58	crop production; natural areas	CDAB0067	bats	Epomops franqueti	Franquet's Epauletted Fruit Bat	2016-03-10	male	adult (reproductive age)	oral swab	Conventional PCR	Modified Watanabe et al, RdRp gene	Negative
DR Congo	Bandundu	-1.84	18.58	crop production; natural areas	CDAB0067	bats	Epomops franqueti	Franquet's Epauletted Fruit Bat	2016-03-10	male	adult (reproductive age)	oral swab	Conventional PCR	Quan et al, RdRp gene	Negative
DR Congo	Bandundu	-1.84	18.58	crop production; natural areas	CDAB0067	bats	Epomops franqueti	Franquet's Epauletted Fruit Bat	2016-03-10	male	adult (reproductive age)	rectal swab	Conventional PCR	Modified Watanabe et al, RdRp gene	Negative
DR Congo	Bandundu	-1.84	18.58	crop production; natural areas	CDAB0067	bats	Epomops franqueti	Franquet's Epauletted Fruit Bat	2016-03-10	male	adult (reproductive age)	rectal swab	Conventional PCR	Quan et al, RdRp gene	Negative
DR Congo	Bandundu	-1.84	18.58	crop production; natural areas	CDAB0068	bats	Epomops franqueti	Franquet's Epauletted Fruit Bat	2016-03-10	female	adult (reproductive age)	oral swab	Conventional PCR	Modified Watanabe et al, RdRp gene	Negative
DR Congo	Bandundu	-1.84	18.58	crop production; natural areas	CDAB0068	bats	Epomops franqueti	Franquet's Epauletted Fruit Bat	2016-03-10	female	adult (reproductive age)	oral swab	Conventional PCR	Quan et al, RdRp gene	Negative
DR Congo	Bandundu	-1.84	18.58	crop production; natural areas	CDAB0068	bats	Epomops franqueti	Franquet's Epauletted Fruit Bat	2016-03-10	female	adult (reproductive age)	rectal swab	Conventional PCR	Modified Watanabe et al, RdRp gene	Negative
DR Congo	Bandundu	-1.84	18.58	crop production; natural areas	CDAB0068	bats	Epomops franqueti	Franquet's Epauletted Fruit Bat	2016-03-10	female	adult (reproductive age)	rectal swab	Conventional PCR	Quan et al, RdRp gene	Negative
DR Congo	Bandundu	-1.84	18.58	crop production; natural areas	CDAB0069	bats	Epomops franqueti	Franquet's Epauletted Fruit Bat	2016-03-10	female	adult (reproductive age)	oral swab	Conventional PCR	Modified Watanabe et al, RdRp gene	Negative
DR Congo	Bandundu	-1.84	18.58	crop production; natural areas	CDAB0069	bats	Epomops franqueti	Franquet's Epauletted Fruit Bat	2016-03-10	female	adult (reproductive age)	oral swab	Conventional PCR	Quan et al, RdRp gene	Negative
DR Congo	Bandundu	-1.84	18.58	crop production; natural areas	CDAB0069	bats	Epomops franqueti	Franquet's Epauletted Fruit Bat	2016-03-10	female	adult (reproductive age)	rectal swab	Conventional PCR	Modified Watanabe et al, RdRp gene	Negative
DR Congo	Bandundu	-1.84	18.58	crop production; natural areas	CDAB0069	bats	Epomops franqueti	Franquet's Epauletted Fruit Bat	2016-03-10	female	adult (reproductive age)	rectal swab	Conventional PCR	Quan et al, RdRp gene	Negative
DR Congo	Bandundu	-1.84	18.58	crop production; natural areas	CDAB0070	bats	Epomops franqueti	Franquet's Epauletted Fruit Bat	2016-03-10	female	adult (reproductive age)	oral swab	Conventional PCR	Modified Watanabe et al, RdRp gene	Negative
DR Congo	Bandundu	-1.84	18.58	crop production; natural areas	CDAB0070	bats	Epomops franqueti	Franquet's Epauletted Fruit Bat	2016-03-10	female	adult (reproductive age)	oral swab	Conventional PCR	Quan et al, RdRp gene	Negative
DR Congo	Bandundu	-1.84	18.58	crop production; natural areas	CDAB0070	bats	Epomops franqueti	Franquet's Epauletted Fruit Bat	2016-03-10	female	adult (reproductive age)	rectal swab	Conventional PCR	Modified Watanabe et al, RdRp gene	Negative
DR Congo	Bandundu	-1.84	18.58	crop production; natural areas	CDAB0070	bats	Epomops franqueti	Franquet's Epauletted Fruit Bat	2016-03-10	female	adult (reproductive age)	rectal swab	Conventional PCR	Quan et al, RdRp gene	Negative
DR Congo	Bandundu	-1.84	18.58	crop production; natural areas	CDAB0071	bats	Epomops franqueti	Franquet's Epauletted Fruit Bat	2016-03-10	male	adult (reproductive age)	oral swab	Conventional PCR	Modified Watanabe et al, RdRp gene	Negative
DR Congo	Bandundu	-1.84	18.58	crop production; natural areas	CDAB0071	bats	Epomops franqueti	Franquet's Epauletted Fruit Bat	2016-03-10	male	adult (reproductive age)	oral swab	Conventional PCR	Quan et al, RdRp gene	Negative
DR Congo	Bandundu	-1.84	18.58	crop production; natural areas	CDAB0071	bats	Epomops franqueti	Franquet's Epauletted Fruit Bat	2016-03-10	male	adult (reproductive age)	rectal swab	Conventional PCR	Modified Watanabe et al, RdRp gene	Negative
DR Congo	Bandundu	-1.84	18.58	crop production; natural areas	CDAB0071	bats	Epomops franqueti	Franquet's Epauletted Fruit Bat	2016-03-10	male	adult (reproductive age)	rectal swab	Conventional PCR	Quan et al, RdRp gene	Negative
DR Congo	Bandundu	-1.84	18.58	crop production; natural areas	CDAB0072	bats	Epomops franqueti	Franquet's Epauletted Fruit Bat	2016-03-10	male	adult (reproductive age)	oral swab	Conventional PCR	Modified Watanabe et al, RdRp gene	Negative
DR Congo	Bandundu	-1.84	18.58	crop production; natural areas	CDAB0072	bats	Epomops franqueti	Franquet's Epauletted Fruit Bat	2016-03-10	male	adult (reproductive age)	oral swab	Conventional PCR	Quan et al, RdRp gene	Negative
DR Congo	Bandundu	-1.84	18.58	crop production; natural areas	CDAB0072	bats	Epomops franqueti	Franquet's Epauletted Fruit Bat	2016-03-10	male	adult (reproductive age)	rectal swab	Conventional PCR	Modified Watanabe et al, RdRp gene	Negative
DR Congo	Bandundu	-1.84	18.58	crop production; natural areas	CDAB0072	bats	Epomops franqueti	Franquet's Epauletted Fruit Bat	2016-03-10	male	adult (reproductive age)	rectal swab	Conventional PCR	Quan et al, RdRp gene	Negative
DR Congo	Bandundu	-1.84	18.58	crop production; natural areas	CDAB0073	bats	Epomops franqueti	Franquet's Epauletted Fruit Bat	2016-03-10	female	adult (reproductive age)	oral swab	Conventional PCR	Modified Watanabe et al, RdRp gene	Negative
DR Congo	Bandundu	-1.84	18.58	crop production; natural areas	CDAB0073	bats	Epomops franqueti	Franquet's Epauletted Fruit Bat	2016-03-10	female	adult (reproductive age)	oral swab	Conventional PCR	Quan et al, RdRp gene	Negative
DR Congo	Bandundu	-1.84	18.58	crop production; natural areas	CDAB0073	bats	Epomops franqueti	Franquet's Epauletted Fruit Bat	2016-03-10	female	adult (reproductive age)	rectal swab	Conventional PCR	Modified Watanabe et al, RdRp gene	Negative
DR Congo	Bandundu	-1.84	18.58	crop production; natural areas	CDAB0073	bats	Epomops franqueti	Franquet's Epauletted Fruit Bat	2016-03-10	female	adult (reproductive age)	rectal swab	Conventional PCR	Quan et al, RdRp gene	Negative
DR Congo	Bandundu	-1.84	18.58	crop production; natural areas	CDAB0074	bats	Epomops franqueti	Franquet's Epauletted Fruit Bat	2016-03-10	male	adult (reproductive age)	oral swab	Conventional PCR	Modified Watanabe et al, RdRp gene	Negative
DR Congo	Bandundu	-1.84	18.58	crop production; natural areas	CDAB0074	bats	Epomops franqueti	Franquet's Epauletted Fruit Bat	2016-03-10	male	adult (reproductive age)	oral swab	Conventional PCR	Quan et al, RdRp gene	Negative
DR Congo	Bandundu	-1.84	18.58	crop production; natural areas	CDAB0074	bats	Epomops franqueti	Franquet's Epauletted Fruit Bat	2016-03-10	male	adult (reproductive age)	rectal swab	Conventional PCR	Modified Watanabe et al, RdRp gene	Negative
DR Congo	Bandundu	-1.84	18.58	crop production; natural areas	CDAB0074	bats	Epomops franqueti	Franquet's Epauletted Fruit Bat	2016-03-10	male	adult (reproductive age)	rectal swab	Conventional PCR	Quan et al, RdRp gene	Negative
DR Congo	Bandundu	-1.84	18.58	crop production; natural areas	CDAB0075	bats	Epomops franqueti	Franquet's Epauletted Fruit Bat	2016-03-10	female	adult (reproductive age)	oral swab	Conventional PCR	Modified Watanabe et al, RdRp gene	Negative
DR Congo	Bandundu	-1.84	18.58	crop production; natural areas	CDAB0075	bats	Epomops franqueti	Franquet's Epauletted Fruit Bat	2016-03-10	female	adult (reproductive age)	oral swab	Conventional PCR	Quan et al, RdRp gene	Negative
DR Congo	Bandundu	-1.84	18.58	crop production; natural areas	CDAB0075	bats	Epomops franqueti	Franquet's Epauletted Fruit Bat	2016-03-10	female	adult (reproductive age)	rectal swab	Conventional PCR	Modified Watanabe et al, RdRp gene	Negative
DR Congo	Bandundu	-1.84	18.58	crop production; natural areas	CDAB0075	bats	Epomops franqueti	Franquet's Epauletted Fruit Bat	2016-03-10	female	adult (reproductive age)	rectal swab	Conventional PCR	Quan et al, RdRp gene	Negative
DR Congo	Bandundu	-1.84	18.58	crop production; natural areas	CDAB0076	bats	Megaloglossus sp.	Unidentified Fruit Bat	2016-03-10	female	adult (reproductive age)	oral swab	Conventional PCR	Modified Watanabe et al, RdRp gene	Negative
DR Congo	Bandundu	-1.84	18.58	crop production; natural areas	CDAB0076	bats	Megaloglossus sp.	Unidentified Fruit Bat	2016-03-10	female	adult (reproductive age)	oral swab	Conventional PCR	Quan et al, RdRp gene	Negative
DR Congo	Bandundu	-1.84	18.58	crop production; natural areas	CDAB0076	bats	Megaloglossus sp.	Unidentified Fruit Bat	2016-03-10	female	adult (reproductive age)	rectal swab	Conventional PCR	Modified Watanabe et al, RdRp gene	Negative
DR Congo	Bandundu	-1.84	18.58	crop production; natural areas	CDAB0076	bats	Megaloglossus sp.	Unidentified Fruit Bat	2016-03-10	female	adult (reproductive age)	rectal swab	Conventional PCR	Quan et al, RdRp gene	Negative
DR Congo	Bandundu	-1.84	18.58	crop production; natural areas	CDAB0077	bats	Megaloglossus sp.	Unidentified Fruit Bat	2016-03-10	male	adult (reproductive age)	oral swab	Conventional PCR	Modified Watanabe et al, RdRp gene	Negative
DR Congo	Bandundu	-1.84	18.58	crop production; natural areas	CDAB0077	bats	Megaloglossus sp.	Unidentified Fruit Bat	2016-03-10	male	adult (reproductive age)	oral swab	Conventional PCR	Quan et al, RdRp gene	Negative
DR Congo	Bandundu	-1.84	18.58	crop production; natural areas	CDAB0077	bats	Megaloglossus sp.	Unidentified Fruit Bat	2016-03-10	male	adult (reproductive age)	rectal swab	Conventional PCR	Modified Watanabe et al, RdRp gene	Negative
DR Congo	Bandundu	-1.84	18.58	crop production; natural areas	CDAB0077	bats	Megaloglossus sp.	Unidentified Fruit Bat	2016-03-10	male	adult (reproductive age)	rectal swab	Conventional PCR	Quan et al, RdRp gene	Negative
DR Congo	Bas-Congo	-5.55	14.41	dwellings and temporary settlements; natural areas	CDAB0078	bats	Scotophilus dinganii	Yellow-Bellied House Bat	2016-07-21	female	adult (reproductive age)	oral swab	Conventional PCR	Modified Watanabe et al, RdRp gene	Negative
DR Congo	Bas-Congo	-5.55	14.41	dwellings and temporary settlements; natural areas	CDAB0078	bats	Scotophilus dinganii	Yellow-Bellied House Bat	2016-07-21	female	adult (reproductive age)	oral swab	Conventional PCR	Quan et al, RdRp gene	Negative
DR Congo	Bas-Congo	-5.55	14.41	dwellings and temporary settlements; natural areas	CDAB0078	bats	Scotophilus dinganii	Yellow-Bellied House Bat	2016-07-21	female	adult (reproductive age)	rectal swab	Conventional PCR	Modified Watanabe et al, RdRp gene	Negative
DR Congo	Bas-Congo	-5.55	14.41	dwellings and temporary settlements; natural areas	CDAB0078	bats	Scotophilus dinganii	Yellow-Bellied House Bat	2016-07-21	female	adult (reproductive age)	rectal swab	Conventional PCR	Quan et al, RdRp gene	Negative
DR Congo	Bas-Congo	-5.55	14.41	dwellings and temporary settlements; natural areas	CDAB0079	bats	Scotophilus dinganii	Yellow-Bellied House Bat	2016-07-21	female	adult (reproductive age)	oral swab	Conventional PCR	Modified Watanabe et al, RdRp gene	Negative
DR Congo	Bas-Congo	-5.55	14.41	dwellings and temporary settlements; natural areas	CDAB0079	bats	Scotophilus dinganii	Yellow-Bellied House Bat	2016-07-21	female	adult (reproductive age)	oral swab	Conventional PCR	Quan et al, RdRp gene	Negative
DR Congo	Bas-Congo	-5.55	14.41	dwellings and temporary settlements; natural areas	CDAB0079	bats	Scotophilus dinganii	Yellow-Bellied House Bat	2016-07-21	female	adult (reproductive age)	rectal swab	Conventional PCR	Modified Watanabe et al, RdRp gene	Negative
DR Congo	Bas-Congo	-5.55	14.41	dwellings and temporary settlements; natural areas	CDAB0079	bats	Scotophilus dinganii	Yellow-Bellied House Bat	2016-07-21	female	adult (reproductive age)	rectal swab	Conventional PCR	Quan et al, RdRp gene	Negative
DR Congo	Bas-Congo	-5.55	14.41	dwellings and temporary settlements; natural areas	CDAB0080	bats	Scotophilus dinganii	Yellow-Bellied House Bat	2016-07-21	male	adult (reproductive age)	oral swab	Conventional PCR	Modified Watanabe et al, RdRp gene	Negative
DR Congo	Bas-Congo	-5.55	14.41	dwellings and temporary settlements; natural areas	CDAB0080	bats	Scotophilus dinganii	Yellow-Bellied House Bat	2016-07-21	male	adult (reproductive age)	oral swab	Conventional PCR	Quan et al, RdRp gene	Negative
DR Congo	Bas-Congo	-5.55	14.41	dwellings and temporary settlements; natural areas	CDAB0080	bats	Scotophilus dinganii	Yellow-Bellied House Bat	2016-07-21	male	adult (reproductive age)	rectal swab	Conventional PCR	Modified Watanabe et al, RdRp gene	Negative
DR Congo	Bas-Congo	-5.55	14.41	dwellings and temporary settlements; natural areas	CDAB0080	bats	Scotophilus dinganii	Yellow-Bellied House Bat	2016-07-21	male	adult (reproductive age)	rectal swab	Conventional PCR	Quan et al, RdRp gene	Negative
DR Congo	Bas-Congo	-5.55	14.41	dwellings and temporary settlements; natural areas	CDAB0081	bats	Scotophilus dinganii	Yellow-Bellied House Bat	2016-07-21	female	adult (reproductive age)	oral swab	Conventional PCR	Modified Watanabe et al, RdRp gene	Negative
DR Congo	Bas-Congo	-5.55	14.41	dwellings and temporary settlements; natural areas	CDAB0081	bats	Scotophilus dinganii	Yellow-Bellied House Bat	2016-07-21	female	adult (reproductive age)	oral swab	Conventional PCR	Quan et al, RdRp gene	Negative
DR Congo	Bas-Congo	-5.55	14.41	dwellings and temporary settlements; natural areas	CDAB0081	bats	Scotophilus dinganii	Yellow-Bellied House Bat	2016-07-21	female	adult (reproductive age)	rectal swab	Conventional PCR	Modified Watanabe et al, RdRp gene	Negative
DR Congo	Bas-Congo	-5.55	14.41	dwellings and temporary settlements; natural areas	CDAB0081	bats	Scotophilus dinganii	Yellow-Bellied House Bat	2016-07-21	female	adult (reproductive age)	rectal swab	Conventional PCR	Quan et al, RdRp gene	Negative
DR Congo	Bas-Congo	-5.55	14.41	dwellings and temporary settlements; natural areas	CDAB0082	bats	Scotophilus dinganii	Yellow-Bellied House Bat	2016-07-21	male	adult (reproductive age)	oral swab	Conventional PCR	Modified Watanabe et al, RdRp gene	Negative
DR Congo	Bas-Congo	-5.55	14.41	dwellings and temporary settlements; natural areas	CDAB0082	bats	Scotophilus dinganii	Yellow-Bellied House Bat	2016-07-21	male	adult (reproductive age)	oral swab	Conventional PCR	Quan et al, RdRp gene	Negative
DR Congo	Bas-Congo	-5.55	14.41	dwellings and temporary settlements; natural areas	CDAB0082	bats	Scotophilus dinganii	Yellow-Bellied House Bat	2016-07-21	male	adult (reproductive age)	rectal swab	Conventional PCR	Modified Watanabe et al, RdRp gene	Negative
DR Congo	Bas-Congo	-5.55	14.41	dwellings and temporary settlements; natural areas	CDAB0082	bats	Scotophilus dinganii	Yellow-Bellied House Bat	2016-07-21	male	adult (reproductive age)	rectal swab	Conventional PCR	Quan et al, RdRp gene	Negative
DR Congo	Bas-Congo	-5.55	14.41	dwellings and temporary settlements; natural areas	CDAB0083	bats	Scotophilus dinganii	Yellow-Bellied House Bat	2016-07-21	female	adult (reproductive age)	oral swab	Conventional PCR	Modified Watanabe et al, RdRp gene	Negative
DR Congo	Bas-Congo	-5.55	14.41	dwellings and temporary settlements; natural areas	CDAB0083	bats	Scotophilus dinganii	Yellow-Bellied House Bat	2016-07-21	female	adult (reproductive age)	oral swab	Conventional PCR	Quan et al, RdRp gene	Negative
DR Congo	Bas-Congo	-5.55	14.41	dwellings and temporary settlements; natural areas	CDAB0083	bats	Scotophilus dinganii	Yellow-Bellied House Bat	2016-07-21	female	adult (reproductive age)	rectal swab	Conventional PCR	Modified Watanabe et al, RdRp gene	Negative
DR Congo	Bas-Congo	-5.55	14.41	dwellings and temporary settlements; natural areas	CDAB0083	bats	Scotophilus dinganii	Yellow-Bellied House Bat	2016-07-21	female	adult (reproductive age)	rectal swab	Conventional PCR	Quan et al, RdRp gene	Negative
DR Congo	Bas-Congo	-5.55	14.41	dwellings and temporary settlements; natural areas	CDAB0084	bats	Scotophilus dinganii	Yellow-Bellied House Bat	2016-07-21	male	adult (reproductive age)	oral swab	Conventional PCR	Modified Watanabe et al, RdRp gene	Negative
DR Congo	Bas-Congo	-5.55	14.41	dwellings and temporary settlements; natural areas	CDAB0084	bats	Scotophilus dinganii	Yellow-Bellied House Bat	2016-07-21	male	adult (reproductive age)	oral swab	Conventional PCR	Quan et al, RdRp gene	Negative
DR Congo	Bas-Congo	-5.55	14.41	dwellings and temporary settlements; natural areas	CDAB0084	bats	Scotophilus dinganii	Yellow-Bellied House Bat	2016-07-21	male	adult (reproductive age)	rectal swab	Conventional PCR	Modified Watanabe et al, RdRp gene	Negative
DR Congo	Bas-Congo	-5.55	14.41	dwellings and temporary settlements; natural areas	CDAB0084	bats	Scotophilus dinganii	Yellow-Bellied House Bat	2016-07-21	male	adult (reproductive age)	rectal swab	Conventional PCR	Quan et al, RdRp gene	Negative
DR Congo	Bas-Congo	-5.55	14.41	dwellings and temporary settlements; natural areas	CDAB0085	bats	Scotophilus dinganii	Yellow-Bellied House Bat	2016-07-21	male	adult (reproductive age)	oral swab	Conventional PCR	Modified Watanabe et al, RdRp gene	Negative
DR Congo	Bas-Congo	-5.55	14.41	dwellings and temporary settlements; natural areas	CDAB0085	bats	Scotophilus dinganii	Yellow-Bellied House Bat	2016-07-21	male	adult (reproductive age)	oral swab	Conventional PCR	Quan et al, RdRp gene	Negative
DR Congo	Bas-Congo	-5.55	14.41	dwellings and temporary settlements; natural areas	CDAB0085	bats	Scotophilus dinganii	Yellow-Bellied House Bat	2016-07-21	male	adult (reproductive age)	rectal swab	Conventional PCR	Modified Watanabe et al, RdRp gene	Negative
DR Congo	Bas-Congo	-5.55	14.41	dwellings and temporary settlements; natural areas	CDAB0085	bats	Scotophilus dinganii	Yellow-Bellied House Bat	2016-07-21	male	adult (reproductive age)	rectal swab	Conventional PCR	Quan et al, RdRp gene	Negative
DR Congo	Bas-Congo	-5.49	14.46	natural areas	CDAB0086	bats	Rhinolophus sp.	Unidentified Insectivorous Bat	2016-09-13	female	adult (reproductive age)	oral swab	Conventional PCR	Modified Watanabe et al, RdRp gene	Negative
DR Congo	Bas-Congo	-5.49	14.46	natural areas	CDAB0086	bats	Rhinolophus sp.	Unidentified Insectivorous Bat	2016-09-13	female	adult (reproductive age)	oral swab	Conventional PCR	Quan et al, RdRp gene	Negative
DR Congo	Bas-Congo	-5.49	14.46	natural areas	CDAB0086	bats	Rhinolophus sp.	Unidentified Insectivorous Bat	2016-09-13	female	adult (reproductive age)	rectal swab	Conventional PCR	Modified Watanabe et al, RdRp gene	Negative
DR Congo	Bas-Congo	-5.49	14.46	natural areas	CDAB0086	bats	Rhinolophus sp.	Unidentified Insectivorous Bat	2016-09-13	female	adult (reproductive age)	rectal swab	Conventional PCR	Quan et al, RdRp gene	Negative
DR Congo	Bas-Congo	-5.49	14.46	natural areas	CDAB0087	bats	Rhinolophus sp.	Unidentified Insectivorous Bat	2016-09-13	male	adult (reproductive age)	oral swab	Conventional PCR	Modified Watanabe et al, RdRp gene	Negative
DR Congo	Bas-Congo	-5.49	14.46	natural areas	CDAB0087	bats	Rhinolophus sp.	Unidentified Insectivorous Bat	2016-09-13	male	adult (reproductive age)	oral swab	Conventional PCR	Quan et al, RdRp gene	Negative
DR Congo	Bas-Congo	-5.49	14.46	natural areas	CDAB0087	bats	Rhinolophus sp.	Unidentified Insectivorous Bat	2016-09-13	male	adult (reproductive age)	rectal swab	Conventional PCR	Modified Watanabe et al, RdRp gene	Negative
DR Congo	Bas-Congo	-5.49	14.46	natural areas	CDAB0087	bats	Rhinolophus sp.	Unidentified Insectivorous Bat	2016-09-13	male	adult (reproductive age)	rectal swab	Conventional PCR	Quan et al, RdRp gene	Negative
DR Congo	Bas-Congo	-5.49	14.46	natural areas	CDAB0088	bats	Pipistrellus sp.	Unidentified Vesper Bat	2016-09-13	female	adult (reproductive age)	oral swab	Conventional PCR	Modified Watanabe et al, RdRp gene	Negative
DR Congo	Bas-Congo	-5.49	14.46	natural areas	CDAB0088	bats	Pipistrellus sp.	Unidentified Vesper Bat	2016-09-13	female	adult (reproductive age)	oral swab	Conventional PCR	Quan et al, RdRp gene	Negative
DR Congo	Bas-Congo	-5.49	14.46	natural areas	CDAB0088	bats	Pipistrellus sp.	Unidentified Vesper Bat	2016-09-13	female	adult (reproductive age)	rectal swab	Conventional PCR	Modified Watanabe et al, RdRp gene	Negative
DR Congo	Bas-Congo	-5.49	14.46	natural areas	CDAB0088	bats	Pipistrellus sp.	Unidentified Vesper Bat	2016-09-13	female	adult (reproductive age)	rectal swab	Conventional PCR	Quan et al, RdRp gene	Negative
DR Congo	Bas-Congo	-5.49	14.46	natural areas	CDAB0089	bats	Rhinolophus sp.	Unidentified Insectivorous Bat	2016-09-13	male	adult (reproductive age)	oral swab	Conventional PCR	Modified Watanabe et al, RdRp gene	Negative
DR Congo	Bas-Congo	-5.49	14.46	natural areas	CDAB0089	bats	Rhinolophus sp.	Unidentified Insectivorous Bat	2016-09-13	male	adult (reproductive age)	oral swab	Conventional PCR	Quan et al, RdRp gene	Negative
DR Congo	Bas-Congo	-5.49	14.46	natural areas	CDAB0089	bats	Rhinolophus sp.	Unidentified Insectivorous Bat	2016-09-13	male	adult (reproductive age)	rectal swab	Conventional PCR	Modified Watanabe et al, RdRp gene	Negative
DR Congo	Bas-Congo	-5.49	14.46	natural areas	CDAB0089	bats	Rhinolophus sp.	Unidentified Insectivorous Bat	2016-09-13	male	adult (reproductive age)	rectal swab	Conventional PCR	Quan et al, RdRp gene	Negative
DR Congo	Bas-Congo	-5.49	14.46	natural areas	CDAB0090	bats	Pipistrellus sp.	Unidentified Vesper Bat	2016-09-13	male	adult (reproductive age)	oral swab	Conventional PCR	Modified Watanabe et al, RdRp gene	Negative
DR Congo	Bas-Congo	-5.49	14.46	natural areas	CDAB0090	bats	Pipistrellus sp.	Unidentified Vesper Bat	2016-09-13	male	adult (reproductive age)	oral swab	Conventional PCR	Quan et al, RdRp gene	Negative
DR Congo	Bas-Congo	-5.49	14.46	natural areas	CDAB0090	bats	Pipistrellus sp.	Unidentified Vesper Bat	2016-09-13	male	adult (reproductive age)	rectal swab	Conventional PCR	Modified Watanabe et al, RdRp gene	Negative
DR Congo	Bas-Congo	-5.49	14.46	natural areas	CDAB0090	bats	Pipistrellus sp.	Unidentified Vesper Bat	2016-09-13	male	adult (reproductive age)	rectal swab	Conventional PCR	Quan et al, RdRp gene	Negative
DR Congo	Bas-Congo	-5.49	14.46	natural areas	CDAB0091	bats	Pipistrellus sp.	Unidentified Vesper Bat	2016-09-13	female	adult (reproductive age)	oral swab	Conventional PCR	Modified Watanabe et al, RdRp gene	Negative
DR Congo	Bas-Congo	-5.49	14.46	natural areas	CDAB0091	bats	Pipistrellus sp.	Unidentified Vesper Bat	2016-09-13	female	adult (reproductive age)	oral swab	Conventional PCR	Quan et al, RdRp gene	Negative
DR Congo	Bas-Congo	-5.49	14.46	natural areas	CDAB0091	bats	Pipistrellus sp.	Unidentified Vesper Bat	2016-09-13	female	adult (reproductive age)	rectal swab	Conventional PCR	Modified Watanabe et al, RdRp gene	Negative
DR Congo	Bas-Congo	-5.49	14.46	natural areas	CDAB0091	bats	Pipistrellus sp.	Unidentified Vesper Bat	2016-09-13	female	adult (reproductive age)	rectal swab	Conventional PCR	Quan et al, RdRp gene	Negative
DR Congo	Bas-Congo	-5.49	14.46	natural areas	CDAB0092	bats	Rhinolophus sp.	Unidentified Insectivorous Bat	2016-09-13	male	adult (reproductive age)	oral swab	Conventional PCR	Modified Watanabe et al, RdRp gene	Negative
DR Congo	Bas-Congo	-5.49	14.46	natural areas	CDAB0092	bats	Rhinolophus sp.	Unidentified Insectivorous Bat	2016-09-13	male	adult (reproductive age)	oral swab	Conventional PCR	Quan et al, RdRp gene	Negative
DR Congo	Bas-Congo	-5.49	14.46	natural areas	CDAB0092	bats	Rhinolophus sp.	Unidentified Insectivorous Bat	2016-09-13	male	adult (reproductive age)	rectal swab	Conventional PCR	Modified Watanabe et al, RdRp gene	Negative
DR Congo	Bas-Congo	-5.49	14.46	natural areas	CDAB0092	bats	Rhinolophus sp.	Unidentified Insectivorous Bat	2016-09-13	male	adult (reproductive age)	rectal swab	Conventional PCR	Quan et al, RdRp gene	Negative
DR Congo	Bas-Congo	-5.49	14.46	natural areas	CDAB0093	bats	Pipistrellus sp.	Unidentified Vesper Bat	2016-09-13	male	adult (reproductive age)	oral swab	Conventional PCR	Modified Watanabe et al, RdRp gene	Negative
DR Congo	Bas-Congo	-5.49	14.46	natural areas	CDAB0093	bats	Pipistrellus sp.	Unidentified Vesper Bat	2016-09-13	male	adult (reproductive age)	oral swab	Conventional PCR	Quan et al, RdRp gene	Negative
DR Congo	Bas-Congo	-5.49	14.46	natural areas	CDAB0093	bats	Pipistrellus sp.	Unidentified Vesper Bat	2016-09-13	male	adult (reproductive age)	rectal swab	Conventional PCR	Modified Watanabe et al, RdRp gene	Negative
DR Congo	Bas-Congo	-5.49	14.46	natural areas	CDAB0093	bats	Pipistrellus sp.	Unidentified Vesper Bat	2016-09-13	male	adult (reproductive age)	rectal swab	Conventional PCR	Quan et al, RdRp gene	Negative
DR Congo	Bas-Congo	-5.49	14.46	natural areas	CDAB0094	bats	Pipistrellus sp.	Unidentified Vesper Bat	2016-09-13	male	adult (reproductive age)	oral swab	Conventional PCR	Modified Watanabe et al, RdRp gene	Negative
DR Congo	Bas-Congo	-5.49	14.46	natural areas	CDAB0094	bats	Pipistrellus sp.	Unidentified Vesper Bat	2016-09-13	male	adult (reproductive age)	oral swab	Conventional PCR	Quan et al, RdRp gene	Negative
DR Congo	Bas-Congo	-5.49	14.46	natural areas	CDAB0094	bats	Pipistrellus sp.	Unidentified Vesper Bat	2016-09-13	male	adult (reproductive age)	rectal swab	Conventional PCR	Modified Watanabe et al, RdRp gene	Negative
DR Congo	Bas-Congo	-5.49	14.46	natural areas	CDAB0094	bats	Pipistrellus sp.	Unidentified Vesper Bat	2016-09-13	male	adult (reproductive age)	rectal swab	Conventional PCR	Quan et al, RdRp gene	Negative
DR Congo	Bas-Congo	-5.49	14.46	natural areas	CDAB0095	bats	Pipistrellus sp.	Unidentified Vesper Bat	2016-09-13	male	adult (reproductive age)	oral swab	Conventional PCR	Modified Watanabe et al, RdRp gene	Negative
DR Congo	Bas-Congo	-5.49	14.46	natural areas	CDAB0095	bats	Pipistrellus sp.	Unidentified Vesper Bat	2016-09-13	male	adult (reproductive age)	oral swab	Conventional PCR	Quan et al, RdRp gene	Negative
DR Congo	Bas-Congo	-5.49	14.46	natural areas	CDAB0095	bats	Pipistrellus sp.	Unidentified Vesper Bat	2016-09-13	male	adult (reproductive age)	rectal swab	Conventional PCR	Modified Watanabe et al, RdRp gene	Negative
DR Congo	Bas-Congo	-5.49	14.46	natural areas	CDAB0095	bats	Pipistrellus sp.	Unidentified Vesper Bat	2016-09-13	male	adult (reproductive age)	rectal swab	Conventional PCR	Quan et al, RdRp gene	Negative
DR Congo	Bas-Congo	-5.49	14.46	natural areas	CDAB0096	bats	Pipistrellus sp.	Unidentified Vesper Bat	2016-09-13	male	adult (reproductive age)	oral swab	Conventional PCR	Modified Watanabe et al, RdRp gene	Negative
DR Congo	Bas-Congo	-5.49	14.46	natural areas	CDAB0096	bats	Pipistrellus sp.	Unidentified Vesper Bat	2016-09-13	male	adult (reproductive age)	oral swab	Conventional PCR	Quan et al, RdRp gene	Negative
DR Congo	Bas-Congo	-5.49	14.46	natural areas	CDAB0096	bats	Pipistrellus sp.	Unidentified Vesper Bat	2016-09-13	male	adult (reproductive age)	rectal swab	Conventional PCR	Modified Watanabe et al, RdRp gene	Negative
DR Congo	Bas-Congo	-5.49	14.46	natural areas	CDAB0096	bats	Pipistrellus sp.	Unidentified Vesper Bat	2016-09-13	male	adult (reproductive age)	rectal swab	Conventional PCR	Quan et al, RdRp gene	Negative
DR Congo	Bas-Congo	-5.49	14.46	natural areas	CDAB0097	bats	Rhinolophus sp.	Unidentified Insectivorous Bat	2016-09-13	female	adult (reproductive age)	oral swab	Conventional PCR	Modified Watanabe et al, RdRp gene	Negative
DR Congo	Bas-Congo	-5.49	14.46	natural areas	CDAB0097	bats	Rhinolophus sp.	Unidentified Insectivorous Bat	2016-09-13	female	adult (reproductive age)	oral swab	Conventional PCR	Quan et al, RdRp gene	Negative
DR Congo	Bas-Congo	-5.49	14.46	natural areas	CDAB0097	bats	Rhinolophus sp.	Unidentified Insectivorous Bat	2016-09-13	female	adult (reproductive age)	rectal swab	Conventional PCR	Modified Watanabe et al, RdRp gene	Negative
DR Congo	Bas-Congo	-5.49	14.46	natural areas	CDAB0097	bats	Rhinolophus sp.	Unidentified Insectivorous Bat	2016-09-13	female	adult (reproductive age)	rectal swab	Conventional PCR	Quan et al, RdRp gene	Negative
DR Congo	Bas-Congo	-5.49	14.46	natural areas	CDAB0098	bats	Micropteropus pusillus	Peter's Dwarf Epauletted Fruit Bat	2016-09-15	male	adult (reproductive age)	oral swab	Conventional PCR	Modified Watanabe et al, RdRp gene	Negative
DR Congo	Bas-Congo	-5.49	14.46	natural areas	CDAB0098	bats	Micropteropus pusillus	Peter's Dwarf Epauletted Fruit Bat	2016-09-15	male	adult (reproductive age)	oral swab	Conventional PCR	Quan et al, RdRp gene	Negative
DR Congo	Bas-Congo	-5.49	14.46	natural areas	CDAB0098	bats	Micropteropus pusillus	Peter's Dwarf Epauletted Fruit Bat	2016-09-15	male	adult (reproductive age)	rectal swab	Conventional PCR	Modified Watanabe et al, RdRp gene	Negative
DR Congo	Bas-Congo	-5.49	14.46	natural areas	CDAB0098	bats	Micropteropus pusillus	Peter's Dwarf Epauletted Fruit Bat	2016-09-15	male	adult (reproductive age)	rectal swab	Conventional PCR	Quan et al, RdRp gene	Negative
DR Congo	Province Oriental	2.82	24.8	natural areas	CDAB0099	bats	Megaloglossus sp.	Unidentified Fruit Bat	2016-11-09	female	adult (reproductive age)	oral swab	Conventional PCR	Modified Watanabe et al, RdRp gene	Negative
DR Congo	Province Oriental	2.82	24.8	natural areas	CDAB0099	bats	Megaloglossus sp.	Unidentified Fruit Bat	2016-11-09	female	adult (reproductive age)	oral swab	Conventional PCR	Quan et al, RdRp gene	Negative
DR Congo	Province Oriental	2.82	24.8	natural areas	CDAB0099	bats	Megaloglossus sp.	Unidentified Fruit Bat	2016-11-09	female	adult (reproductive age)	rectal swab	Conventional PCR	Modified Watanabe et al, RdRp gene	Negative
DR Congo	Province Oriental	2.82	24.8	natural areas	CDAB0099	bats	Megaloglossus sp.	Unidentified Fruit Bat	2016-11-09	female	adult (reproductive age)	rectal swab	Conventional PCR	Quan et al, RdRp gene	Negative
DR Congo	Province Oriental	2.82	24.8	natural areas	CDAB0100	bats	Megaloglossus sp.	Unidentified Fruit Bat	2016-11-09	male	adult (reproductive age)	oral swab	Conventional PCR	Modified Watanabe et al, RdRp gene	Negative
DR Congo	Province Oriental	2.82	24.8	natural areas	CDAB0100	bats	Megaloglossus sp.	Unidentified Fruit Bat	2016-11-09	male	adult (reproductive age)	oral swab	Conventional PCR	Quan et al, RdRp gene	Negative
DR Congo	Province Oriental	2.82	24.8	natural areas	CDAB0100	bats	Megaloglossus sp.	Unidentified Fruit Bat	2016-11-09	male	adult (reproductive age)	rectal swab	Conventional PCR	Modified Watanabe et al, RdRp gene	Negative
DR Congo	Province Oriental	2.82	24.8	natural areas	CDAB0100	bats	Megaloglossus sp.	Unidentified Fruit Bat	2016-11-09	male	adult (reproductive age)	rectal swab	Conventional PCR	Quan et al, RdRp gene	Negative
DR Congo	Province Oriental	2.82	24.8	natural areas	CDAB0101	bats	Megaloglossus sp.	Unidentified Fruit Bat	2016-11-09	male	adult (reproductive age)	oral swab	Conventional PCR	Modified Watanabe et al, RdRp gene	Negative
DR Congo	Province Oriental	2.82	24.8	natural areas	CDAB0101	bats	Megaloglossus sp.	Unidentified Fruit Bat	2016-11-09	male	adult (reproductive age)	oral swab	Conventional PCR	Quan et al, RdRp gene	Negative
DR Congo	Province Oriental	2.82	24.8	natural areas	CDAB0101	bats	Megaloglossus sp.	Unidentified Fruit Bat	2016-11-09	male	adult (reproductive age)	rectal swab	Conventional PCR	Modified Watanabe et al, RdRp gene	Negative
DR Congo	Province Oriental	2.82	24.8	natural areas	CDAB0101	bats	Megaloglossus sp.	Unidentified Fruit Bat	2016-11-09	male	adult (reproductive age)	rectal swab	Conventional PCR	Quan et al, RdRp gene	Negative
DR Congo	Province Oriental	2.89	24.03	extractive industry	CDAB0102	bats	Rhinolophus sp.	Unidentified Insectivorous Bat	2016-11-12	female	adult (reproductive age)	oral swab	Conventional PCR	Modified Watanabe et al, RdRp gene	Negative
DR Congo	Province Oriental	2.89	24.03	extractive industry	CDAB0102	bats	Rhinolophus sp.	Unidentified Insectivorous Bat	2016-11-12	female	adult (reproductive age)	oral swab	Conventional PCR	Quan et al, RdRp gene	Negative
DR Congo	Province Oriental	2.89	24.03	extractive industry	CDAB0102	bats	Rhinolophus sp.	Unidentified Insectivorous Bat	2016-11-12	female	adult (reproductive age)	rectal swab	Conventional PCR	Modified Watanabe et al, RdRp gene	Negative
DR Congo	Province Oriental	2.89	24.03	extractive industry	CDAB0102	bats	Rhinolophus sp.	Unidentified Insectivorous Bat	2016-11-12	female	adult (reproductive age)	rectal swab	Conventional PCR	Quan et al, RdRp gene	Negative
DR Congo	Province Oriental	2.89	24.03	extractive industry	CDAB0103	bats	Rhinolophus sp.	Unidentified Insectivorous Bat	2016-11-12	female	adult (reproductive age)	oral swab	Conventional PCR	Modified Watanabe et al, RdRp gene	Negative
DR Congo	Province Oriental	2.89	24.03	extractive industry	CDAB0103	bats	Rhinolophus sp.	Unidentified Insectivorous Bat	2016-11-12	female	adult (reproductive age)	oral swab	Conventional PCR	Quan et al, RdRp gene	Negative
DR Congo	Province Oriental	2.89	24.03	extractive industry	CDAB0103	bats	Rhinolophus sp.	Unidentified Insectivorous Bat	2016-11-12	female	adult (reproductive age)	rectal swab	Conventional PCR	Modified Watanabe et al, RdRp gene	Negative
DR Congo	Province Oriental	2.89	24.03	extractive industry	CDAB0103	bats	Rhinolophus sp.	Unidentified Insectivorous Bat	2016-11-12	female	adult (reproductive age)	rectal swab	Conventional PCR	Quan et al, RdRp gene	Negative
DR Congo	Province Oriental	2.89	24.03	extractive industry	CDAB0104	bats	Rhinolophus sp.	Unidentified Insectivorous Bat	2016-11-12	female	adult (reproductive age)	oral swab	Conventional PCR	Modified Watanabe et al, RdRp gene	Negative
DR Congo	Province Oriental	2.89	24.03	extractive industry	CDAB0104	bats	Rhinolophus sp.	Unidentified Insectivorous Bat	2016-11-12	female	adult (reproductive age)	oral swab	Conventional PCR	Quan et al, RdRp gene	Negative
DR Congo	Province Oriental	2.89	24.03	extractive industry	CDAB0104	bats	Rhinolophus sp.	Unidentified Insectivorous Bat	2016-11-12	female	adult (reproductive age)	rectal swab	Conventional PCR	Modified Watanabe et al, RdRp gene	Negative
DR Congo	Province Oriental	2.89	24.03	extractive industry	CDAB0104	bats	Rhinolophus sp.	Unidentified Insectivorous Bat	2016-11-12	female	adult (reproductive age)	rectal swab	Conventional PCR	Quan et al, RdRp gene	Negative
DR Congo	Province Oriental	2.89	24.03	extractive industry	CDAB0105	bats	Rhinolophus sp.	Unidentified Insectivorous Bat	2016-11-12	male	adult (reproductive age)	oral swab	Conventional PCR	Modified Watanabe et al, RdRp gene	Negative
DR Congo	Province Oriental	2.89	24.03	extractive industry	CDAB0105	bats	Rhinolophus sp.	Unidentified Insectivorous Bat	2016-11-12	male	adult (reproductive age)	oral swab	Conventional PCR	Quan et al, RdRp gene	Negative
DR Congo	Province Oriental	2.89	24.03	extractive industry	CDAB0105	bats	Rhinolophus sp.	Unidentified Insectivorous Bat	2016-11-12	male	adult (reproductive age)	rectal swab	Conventional PCR	Modified Watanabe et al, RdRp gene	Negative
DR Congo	Province Oriental	2.89	24.03	extractive industry	CDAB0105	bats	Rhinolophus sp.	Unidentified Insectivorous Bat	2016-11-12	male	adult (reproductive age)	rectal swab	Conventional PCR	Quan et al, RdRp gene	Negative
DR Congo	Province Oriental	2.89	24.03	extractive industry	CDAB0106	bats	Rhinolophus sp.	Unidentified Insectivorous Bat	2016-11-12	female	adult (reproductive age)	oral swab	Conventional PCR	Modified Watanabe et al, RdRp gene	Negative
DR Congo	Province Oriental	2.89	24.03	extractive industry	CDAB0106	bats	Rhinolophus sp.	Unidentified Insectivorous Bat	2016-11-12	female	adult (reproductive age)	oral swab	Conventional PCR	Quan et al, RdRp gene	Negative
DR Congo	Province Oriental	2.89	24.03	extractive industry	CDAB0106	bats	Rhinolophus sp.	Unidentified Insectivorous Bat	2016-11-12	female	adult (reproductive age)	rectal swab	Conventional PCR	Modified Watanabe et al, RdRp gene	Negative
DR Congo	Province Oriental	2.89	24.03	extractive industry	CDAB0106	bats	Rhinolophus sp.	Unidentified Insectivorous Bat	2016-11-12	female	adult (reproductive age)	rectal swab	Conventional PCR	Quan et al, RdRp gene	Negative
DR Congo	Province Oriental	2.89	24.03	extractive industry	CDAB0107	bats	Rhinolophus sp.	Unidentified Insectivorous Bat	2016-11-12	male	adult (reproductive age)	oral swab	Conventional PCR	Modified Watanabe et al, RdRp gene	Negative
DR Congo	Province Oriental	2.89	24.03	extractive industry	CDAB0107	bats	Rhinolophus sp.	Unidentified Insectivorous Bat	2016-11-12	male	adult (reproductive age)	oral swab	Conventional PCR	Quan et al, RdRp gene	Negative
DR Congo	Province Oriental	2.89	24.03	extractive industry	CDAB0107	bats	Rhinolophus sp.	Unidentified Insectivorous Bat	2016-11-12	male	adult (reproductive age)	rectal swab	Conventional PCR	Modified Watanabe et al, RdRp gene	Negative
DR Congo	Province Oriental	2.89	24.03	extractive industry	CDAB0107	bats	Rhinolophus sp.	Unidentified Insectivorous Bat	2016-11-12	male	adult (reproductive age)	rectal swab	Conventional PCR	Quan et al, RdRp gene	Negative
DR Congo	Province Oriental	2.89	24.03	extractive industry	CDAB0108	bats	Rhinolophus sp.	Unidentified Insectivorous Bat	2016-11-12	female	adult (reproductive age)	oral swab	Conventional PCR	Modified Watanabe et al, RdRp gene	Negative
DR Congo	Province Oriental	2.89	24.03	extractive industry	CDAB0108	bats	Rhinolophus sp.	Unidentified Insectivorous Bat	2016-11-12	female	adult (reproductive age)	oral swab	Conventional PCR	Quan et al, RdRp gene	Negative
DR Congo	Province Oriental	2.89	24.03	extractive industry	CDAB0108	bats	Rhinolophus sp.	Unidentified Insectivorous Bat	2016-11-12	female	adult (reproductive age)	rectal swab	Conventional PCR	Modified Watanabe et al, RdRp gene	Negative
DR Congo	Province Oriental	2.89	24.03	extractive industry	CDAB0108	bats	Rhinolophus sp.	Unidentified Insectivorous Bat	2016-11-12	female	adult (reproductive age)	rectal swab	Conventional PCR	Quan et al, RdRp gene	Negative
DR Congo	Province Oriental	2.89	24.03	extractive industry	CDAB0109	bats	Rhinolophus sp.	Unidentified Insectivorous Bat	2016-11-12	female	adult (reproductive age)	oral swab	Conventional PCR	Modified Watanabe et al, RdRp gene	Negative
DR Congo	Province Oriental	2.89	24.03	extractive industry	CDAB0109	bats	Rhinolophus sp.	Unidentified Insectivorous Bat	2016-11-12	female	adult (reproductive age)	oral swab	Conventional PCR	Quan et al, RdRp gene	Negative
DR Congo	Province Oriental	2.89	24.03	extractive industry	CDAB0109	bats	Rhinolophus sp.	Unidentified Insectivorous Bat	2016-11-12	female	adult (reproductive age)	rectal swab	Conventional PCR	Modified Watanabe et al, RdRp gene	Negative
DR Congo	Province Oriental	2.89	24.03	extractive industry	CDAB0109	bats	Rhinolophus sp.	Unidentified Insectivorous Bat	2016-11-12	female	adult (reproductive age)	rectal swab	Conventional PCR	Quan et al, RdRp gene	Negative
DR Congo	Province Oriental	2.8	23.86	natural areas	CDAB0110	bats	Rhinolophus sp.	Unidentified Insectivorous Bat	2016-11-14	male	adult (reproductive age)	oral swab	Conventional PCR	Modified Watanabe et al, RdRp gene	Negative
DR Congo	Province Oriental	2.8	23.86	natural areas	CDAB0110	bats	Rhinolophus sp.	Unidentified Insectivorous Bat	2016-11-14	male	adult (reproductive age)	oral swab	Conventional PCR	Quan et al, RdRp gene	Negative
DR Congo	Province Oriental	2.8	23.86	natural areas	CDAB0110	bats	Rhinolophus sp.	Unidentified Insectivorous Bat	2016-11-14	male	adult (reproductive age)	rectal swab	Conventional PCR	Modified Watanabe et al, RdRp gene	Negative
DR Congo	Province Oriental	2.8	23.86	natural areas	CDAB0110	bats	Rhinolophus sp.	Unidentified Insectivorous Bat	2016-11-14	male	adult (reproductive age)	rectal swab	Conventional PCR	Quan et al, RdRp gene	Negative
DR Congo	Province Oriental	2.8	23.86	natural areas	CDAB0111	bats	Rhinolophus sp.	Unidentified Insectivorous Bat	2016-11-14	female	adult (reproductive age)	oral swab	Conventional PCR	Modified Watanabe et al, RdRp gene	Negative
DR Congo	Province Oriental	2.8	23.86	natural areas	CDAB0111	bats	Rhinolophus sp.	Unidentified Insectivorous Bat	2016-11-14	female	adult (reproductive age)	oral swab	Conventional PCR	Quan et al, RdRp gene	Negative
DR Congo	Province Oriental	2.8	23.86	natural areas	CDAB0111	bats	Rhinolophus sp.	Unidentified Insectivorous Bat	2016-11-14	female	adult (reproductive age)	rectal swab	Conventional PCR	Modified Watanabe et al, RdRp gene	Negative
DR Congo	Province Oriental	2.8	23.86	natural areas	CDAB0111	bats	Rhinolophus sp.	Unidentified Insectivorous Bat	2016-11-14	female	adult (reproductive age)	rectal swab	Conventional PCR	Quan et al, RdRp gene	Negative
DR Congo	Province Oriental	2.8	23.86	natural areas	CDAB0112	bats	Nycteris sp.	Unidentified Nycteris Bat	2016-11-14	male	adult (reproductive age)	oral swab	Conventional PCR	Modified Watanabe et al, RdRp gene	Negative
DR Congo	Province Oriental	2.8	23.86	natural areas	CDAB0112	bats	Nycteris sp.	Unidentified Nycteris Bat	2016-11-14	male	adult (reproductive age)	oral swab	Conventional PCR	Quan et al, RdRp gene	Negative
DR Congo	Province Oriental	2.8	23.86	natural areas	CDAB0112	bats	Nycteris sp.	Unidentified Nycteris Bat	2016-11-14	male	adult (reproductive age)	rectal swab	Conventional PCR	Modified Watanabe et al, RdRp gene	Negative
DR Congo	Province Oriental	2.8	23.86	natural areas	CDAB0112	bats	Nycteris sp.	Unidentified Nycteris Bat	2016-11-14	male	adult (reproductive age)	rectal swab	Conventional PCR	Quan et al, RdRp gene	Negative
DR Congo	Province Oriental	2.77	23.82	natural areas	CDAB0113	bats	Hipposideros cf. ruber	Noack's Roundleaf Bat	2016-11-15	female	adult (reproductive age)	oral swab	Conventional PCR	Modified Watanabe et al, RdRp gene	Negative
DR Congo	Province Oriental	2.77	23.82	natural areas	CDAB0113	bats	Hipposideros cf. ruber	Noack's Roundleaf Bat	2016-11-15	female	adult (reproductive age)	oral swab	Conventional PCR	Quan et al, RdRp gene	Negative
DR Congo	Province Oriental	2.77	23.82	natural areas	CDAB0113	bats	Hipposideros cf. ruber	Noack's Roundleaf Bat	2016-11-15	female	adult (reproductive age)	rectal swab	Conventional PCR	Modified Watanabe et al, RdRp gene	Positive
DR Congo	Province Oriental	2.77	23.82	natural areas	CDAB0113	bats	Hipposideros cf. ruber	Noack's Roundleaf Bat	2016-11-15	female	adult (reproductive age)	rectal swab	Conventional PCR	Quan et al, RdRp gene	Negative
DR Congo	Province Oriental	2.77	23.82	natural areas	CDAB0114	bats	Rhinolophus sp.	Unidentified Insectivorous Bat	2016-11-15	male	adult (reproductive age)	oral swab	Conventional PCR	Modified Watanabe et al, RdRp gene	Negative
DR Congo	Province Oriental	2.77	23.82	natural areas	CDAB0114	bats	Rhinolophus sp.	Unidentified Insectivorous Bat	2016-11-15	male	adult (reproductive age)	oral swab	Conventional PCR	Quan et al, RdRp gene	Negative
DR Congo	Province Oriental	2.77	23.82	natural areas	CDAB0114	bats	Rhinolophus sp.	Unidentified Insectivorous Bat	2016-11-15	male	adult (reproductive age)	rectal swab	Conventional PCR	Modified Watanabe et al, RdRp gene	Negative
DR Congo	Province Oriental	2.77	23.82	natural areas	CDAB0114	bats	Rhinolophus sp.	Unidentified Insectivorous Bat	2016-11-15	male	adult (reproductive age)	rectal swab	Conventional PCR	Quan et al, RdRp gene	Negative
DR Congo	Province Oriental	2.77	23.82	natural areas	CDAB0115	bats	Rhinolophus sp.	Unidentified Insectivorous Bat	2016-11-15	female	adult (reproductive age)	oral swab	Conventional PCR	Modified Watanabe et al, RdRp gene	Negative
DR Congo	Province Oriental	2.77	23.82	natural areas	CDAB0115	bats	Rhinolophus sp.	Unidentified Insectivorous Bat	2016-11-15	female	adult (reproductive age)	oral swab	Conventional PCR	Quan et al, RdRp gene	Negative
DR Congo	Province Oriental	2.77	23.82	natural areas	CDAB0115	bats	Rhinolophus sp.	Unidentified Insectivorous Bat	2016-11-15	female	adult (reproductive age)	rectal swab	Conventional PCR	Modified Watanabe et al, RdRp gene	Negative
DR Congo	Province Oriental	2.77	23.82	natural areas	CDAB0115	bats	Rhinolophus sp.	Unidentified Insectivorous Bat	2016-11-15	female	adult (reproductive age)	rectal swab	Conventional PCR	Quan et al, RdRp gene	Negative
DR Congo	Province Oriental	2.77	23.82	natural areas	CDAB0116	bats	Rhinolophus sp.	Unidentified Insectivorous Bat	2016-11-15	male	adult (reproductive age)	oral swab	Conventional PCR	Modified Watanabe et al, RdRp gene	Negative
DR Congo	Province Oriental	2.77	23.82	natural areas	CDAB0116	bats	Rhinolophus sp.	Unidentified Insectivorous Bat	2016-11-15	male	adult (reproductive age)	oral swab	Conventional PCR	Quan et al, RdRp gene	Negative
DR Congo	Province Oriental	2.77	23.82	natural areas	CDAB0116	bats	Rhinolophus sp.	Unidentified Insectivorous Bat	2016-11-15	male	adult (reproductive age)	rectal swab	Conventional PCR	Modified Watanabe et al, RdRp gene	Negative
DR Congo	Province Oriental	2.77	23.82	natural areas	CDAB0116	bats	Rhinolophus sp.	Unidentified Insectivorous Bat	2016-11-15	male	adult (reproductive age)	rectal swab	Conventional PCR	Quan et al, RdRp gene	Negative
DR Congo	Province Oriental	2.77	23.82	natural areas	CDAB0117	bats	Rhinolophus sp.	Unidentified Insectivorous Bat	2016-11-15	male	adult (reproductive age)	oral swab	Conventional PCR	Modified Watanabe et al, RdRp gene	Negative
DR Congo	Province Oriental	2.77	23.82	natural areas	CDAB0117	bats	Rhinolophus sp.	Unidentified Insectivorous Bat	2016-11-15	male	adult (reproductive age)	oral swab	Conventional PCR	Quan et al, RdRp gene	Negative
DR Congo	Province Oriental	2.77	23.82	natural areas	CDAB0117	bats	Rhinolophus sp.	Unidentified Insectivorous Bat	2016-11-15	male	adult (reproductive age)	rectal swab	Conventional PCR	Modified Watanabe et al, RdRp gene	Negative
DR Congo	Province Oriental	2.77	23.82	natural areas	CDAB0117	bats	Rhinolophus sp.	Unidentified Insectivorous Bat	2016-11-15	male	adult (reproductive age)	rectal swab	Conventional PCR	Quan et al, RdRp gene	Negative
DR Congo	Province Oriental	2.77	23.82	natural areas	CDAB0118	bats	Rhinolophus sp.	Unidentified Insectivorous Bat	2016-11-15	female	adult (reproductive age)	oral swab	Conventional PCR	Modified Watanabe et al, RdRp gene	Negative
DR Congo	Province Oriental	2.77	23.82	natural areas	CDAB0118	bats	Rhinolophus sp.	Unidentified Insectivorous Bat	2016-11-15	female	adult (reproductive age)	oral swab	Conventional PCR	Quan et al, RdRp gene	Negative
DR Congo	Province Oriental	2.77	23.82	natural areas	CDAB0118	bats	Rhinolophus sp.	Unidentified Insectivorous Bat	2016-11-15	female	adult (reproductive age)	rectal swab	Conventional PCR	Modified Watanabe et al, RdRp gene	Negative
DR Congo	Province Oriental	2.77	23.82	natural areas	CDAB0118	bats	Rhinolophus sp.	Unidentified Insectivorous Bat	2016-11-15	female	adult (reproductive age)	rectal swab	Conventional PCR	Quan et al, RdRp gene	Negative
DR Congo	Province Oriental	2.77	23.82	natural areas	CDAB0119	bats	Rhinolophus sp.	Unidentified Insectivorous Bat	2016-11-15	male	adult (reproductive age)	oral swab	Conventional PCR	Modified Watanabe et al, RdRp gene	Negative
DR Congo	Province Oriental	2.77	23.82	natural areas	CDAB0119	bats	Rhinolophus sp.	Unidentified Insectivorous Bat	2016-11-15	male	adult (reproductive age)	oral swab	Conventional PCR	Quan et al, RdRp gene	Negative
DR Congo	Province Oriental	2.77	23.82	natural areas	CDAB0119	bats	Rhinolophus sp.	Unidentified Insectivorous Bat	2016-11-15	male	adult (reproductive age)	rectal swab	Conventional PCR	Modified Watanabe et al, RdRp gene	Negative
DR Congo	Province Oriental	2.77	23.82	natural areas	CDAB0119	bats	Rhinolophus sp.	Unidentified Insectivorous Bat	2016-11-15	male	adult (reproductive age)	rectal swab	Conventional PCR	Quan et al, RdRp gene	Negative
DR Congo	Province Oriental	2.77	23.82	natural areas	CDAB0120	bats	Rhinolophus sp.	Unidentified Insectivorous Bat	2016-11-15	female	adult (reproductive age)	oral swab	Conventional PCR	Modified Watanabe et al, RdRp gene	Negative
DR Congo	Province Oriental	2.77	23.82	natural areas	CDAB0120	bats	Rhinolophus sp.	Unidentified Insectivorous Bat	2016-11-15	female	adult (reproductive age)	oral swab	Conventional PCR	Quan et al, RdRp gene	Negative
DR Congo	Province Oriental	2.77	23.82	natural areas	CDAB0120	bats	Rhinolophus sp.	Unidentified Insectivorous Bat	2016-11-15	female	adult (reproductive age)	rectal swab	Conventional PCR	Modified Watanabe et al, RdRp gene	Negative
DR Congo	Province Oriental	2.77	23.82	natural areas	CDAB0120	bats	Rhinolophus sp.	Unidentified Insectivorous Bat	2016-11-15	female	adult (reproductive age)	rectal swab	Conventional PCR	Quan et al, RdRp gene	Negative
DR Congo	Province Oriental	2.77	23.82	natural areas	CDAB0121	bats	Rhinolophus sp.	Unidentified Insectivorous Bat	2016-11-15	male	adult (reproductive age)	oral swab	Conventional PCR	Modified Watanabe et al, RdRp gene	Negative
DR Congo	Province Oriental	2.77	23.82	natural areas	CDAB0121	bats	Rhinolophus sp.	Unidentified Insectivorous Bat	2016-11-15	male	adult (reproductive age)	oral swab	Conventional PCR	Quan et al, RdRp gene	Negative
DR Congo	Province Oriental	2.77	23.82	natural areas	CDAB0121	bats	Rhinolophus sp.	Unidentified Insectivorous Bat	2016-11-15	male	adult (reproductive age)	rectal swab	Conventional PCR	Modified Watanabe et al, RdRp gene	Negative
DR Congo	Province Oriental	2.77	23.82	natural areas	CDAB0121	bats	Rhinolophus sp.	Unidentified Insectivorous Bat	2016-11-15	male	adult (reproductive age)	rectal swab	Conventional PCR	Quan et al, RdRp gene	Negative
DR Congo	Province Oriental	2.77	23.82	natural areas	CDAB0122	bats	Rhinolophus sp.	Unidentified Insectivorous Bat	2016-11-15	male	adult (reproductive age)	oral swab	Conventional PCR	Modified Watanabe et al, RdRp gene	Negative
DR Congo	Province Oriental	2.77	23.82	natural areas	CDAB0122	bats	Rhinolophus sp.	Unidentified Insectivorous Bat	2016-11-15	male	adult (reproductive age)	oral swab	Conventional PCR	Quan et al, RdRp gene	Negative
DR Congo	Province Oriental	2.77	23.82	natural areas	CDAB0122	bats	Rhinolophus sp.	Unidentified Insectivorous Bat	2016-11-15	male	adult (reproductive age)	rectal swab	Conventional PCR	Modified Watanabe et al, RdRp gene	Negative
DR Congo	Province Oriental	2.77	23.82	natural areas	CDAB0122	bats	Rhinolophus sp.	Unidentified Insectivorous Bat	2016-11-15	male	adult (reproductive age)	rectal swab	Conventional PCR	Quan et al, RdRp gene	Negative
DR Congo	Province Oriental	2.77	23.82	natural areas	CDAB0123	bats	Rhinolophus sp.	Unidentified Insectivorous Bat	2016-11-15	male	adult (reproductive age)	oral swab	Conventional PCR	Modified Watanabe et al, RdRp gene	Negative
DR Congo	Province Oriental	2.77	23.82	natural areas	CDAB0123	bats	Rhinolophus sp.	Unidentified Insectivorous Bat	2016-11-15	male	adult (reproductive age)	oral swab	Conventional PCR	Quan et al, RdRp gene	Negative
DR Congo	Province Oriental	2.77	23.82	natural areas	CDAB0123	bats	Rhinolophus sp.	Unidentified Insectivorous Bat	2016-11-15	male	adult (reproductive age)	rectal swab	Conventional PCR	Modified Watanabe et al, RdRp gene	Negative
DR Congo	Province Oriental	2.77	23.82	natural areas	CDAB0123	bats	Rhinolophus sp.	Unidentified Insectivorous Bat	2016-11-15	male	adult (reproductive age)	rectal swab	Conventional PCR	Quan et al, RdRp gene	Negative
DR Congo	Province Oriental	2.77	23.82	natural areas	CDAB0124	bats	Rhinolophus sp.	Unidentified Insectivorous Bat	2016-11-15	male	adult (reproductive age)	oral swab	Conventional PCR	Modified Watanabe et al, RdRp gene	Negative
DR Congo	Province Oriental	2.77	23.82	natural areas	CDAB0124	bats	Rhinolophus sp.	Unidentified Insectivorous Bat	2016-11-15	male	adult (reproductive age)	oral swab	Conventional PCR	Quan et al, RdRp gene	Negative
DR Congo	Province Oriental	2.77	23.82	natural areas	CDAB0124	bats	Rhinolophus sp.	Unidentified Insectivorous Bat	2016-11-15	male	adult (reproductive age)	rectal swab	Conventional PCR	Modified Watanabe et al, RdRp gene	Negative
DR Congo	Province Oriental	2.77	23.82	natural areas	CDAB0124	bats	Rhinolophus sp.	Unidentified Insectivorous Bat	2016-11-15	male	adult (reproductive age)	rectal swab	Conventional PCR	Quan et al, RdRp gene	Negative
DR Congo	Province Oriental	2.77	23.82	natural areas	CDAB0125	bats	Rhinolophus sp.	Unidentified Insectivorous Bat	2016-11-15	female	adult (reproductive age)	oral swab	Conventional PCR	Modified Watanabe et al, RdRp gene	Negative
DR Congo	Province Oriental	2.77	23.82	natural areas	CDAB0125	bats	Rhinolophus sp.	Unidentified Insectivorous Bat	2016-11-15	female	adult (reproductive age)	oral swab	Conventional PCR	Quan et al, RdRp gene	Negative
DR Congo	Province Oriental	2.77	23.82	natural areas	CDAB0125	bats	Rhinolophus sp.	Unidentified Insectivorous Bat	2016-11-15	female	adult (reproductive age)	rectal swab	Conventional PCR	Modified Watanabe et al, RdRp gene	Negative
DR Congo	Province Oriental	2.77	23.82	natural areas	CDAB0125	bats	Rhinolophus sp.	Unidentified Insectivorous Bat	2016-11-15	female	adult (reproductive age)	rectal swab	Conventional PCR	Quan et al, RdRp gene	Negative
DR Congo	Province Oriental	2.77	23.82	natural areas	CDAB0126	bats	Rhinolophus sp.	Unidentified Insectivorous Bat	2016-11-15	male	adult (reproductive age)	oral swab	Conventional PCR	Modified Watanabe et al, RdRp gene	Negative
DR Congo	Province Oriental	2.77	23.82	natural areas	CDAB0126	bats	Rhinolophus sp.	Unidentified Insectivorous Bat	2016-11-15	male	adult (reproductive age)	oral swab	Conventional PCR	Quan et al, RdRp gene	Negative
DR Congo	Province Oriental	2.77	23.82	natural areas	CDAB0126	bats	Rhinolophus sp.	Unidentified Insectivorous Bat	2016-11-15	male	adult (reproductive age)	rectal swab	Conventional PCR	Modified Watanabe et al, RdRp gene	Negative
DR Congo	Province Oriental	2.77	23.82	natural areas	CDAB0126	bats	Rhinolophus sp.	Unidentified Insectivorous Bat	2016-11-15	male	adult (reproductive age)	rectal swab	Conventional PCR	Quan et al, RdRp gene	Negative
DR Congo	Province Oriental	2.77	23.82	natural areas	CDAB0127	bats	Rhinolophus sp.	Unidentified Insectivorous Bat	2016-11-15	female	adult (reproductive age)	oral swab	Conventional PCR	Modified Watanabe et al, RdRp gene	Negative
DR Congo	Province Oriental	2.77	23.82	natural areas	CDAB0127	bats	Rhinolophus sp.	Unidentified Insectivorous Bat	2016-11-15	female	adult (reproductive age)	oral swab	Conventional PCR	Quan et al, RdRp gene	Negative
DR Congo	Province Oriental	2.77	23.82	natural areas	CDAB0127	bats	Rhinolophus sp.	Unidentified Insectivorous Bat	2016-11-15	female	adult (reproductive age)	rectal swab	Conventional PCR	Modified Watanabe et al, RdRp gene	Negative
DR Congo	Province Oriental	2.77	23.82	natural areas	CDAB0127	bats	Rhinolophus sp.	Unidentified Insectivorous Bat	2016-11-15	female	adult (reproductive age)	rectal swab	Conventional PCR	Quan et al, RdRp gene	Negative
DR Congo	Province Oriental	2.77	23.82	natural areas	CDAB0128	bats	Rhinolophus sp.	Unidentified Insectivorous Bat	2016-11-15	female	adult (reproductive age)	oral swab	Conventional PCR	Modified Watanabe et al, RdRp gene	Negative
DR Congo	Province Oriental	2.77	23.82	natural areas	CDAB0128	bats	Rhinolophus sp.	Unidentified Insectivorous Bat	2016-11-15	female	adult (reproductive age)	oral swab	Conventional PCR	Quan et al, RdRp gene	Negative
DR Congo	Province Oriental	2.77	23.82	natural areas	CDAB0128	bats	Rhinolophus sp.	Unidentified Insectivorous Bat	2016-11-15	female	adult (reproductive age)	rectal swab	Conventional PCR	Modified Watanabe et al, RdRp gene	Negative
DR Congo	Province Oriental	2.77	23.82	natural areas	CDAB0128	bats	Rhinolophus sp.	Unidentified Insectivorous Bat	2016-11-15	female	adult (reproductive age)	rectal swab	Conventional PCR	Quan et al, RdRp gene	Negative
DR Congo	Province Oriental	2.77	23.82	natural areas	CDAB0129	bats	Rhinolophus sp.	Unidentified Insectivorous Bat	2016-11-15	male	adult (reproductive age)	oral swab	Conventional PCR	Modified Watanabe et al, RdRp gene	Negative
DR Congo	Province Oriental	2.77	23.82	natural areas	CDAB0129	bats	Rhinolophus sp.	Unidentified Insectivorous Bat	2016-11-15	male	adult (reproductive age)	oral swab	Conventional PCR	Quan et al, RdRp gene	Negative
DR Congo	Province Oriental	2.77	23.82	natural areas	CDAB0129	bats	Rhinolophus sp.	Unidentified Insectivorous Bat	2016-11-15	male	adult (reproductive age)	rectal swab	Conventional PCR	Modified Watanabe et al, RdRp gene	Negative
DR Congo	Province Oriental	2.77	23.82	natural areas	CDAB0129	bats	Rhinolophus sp.	Unidentified Insectivorous Bat	2016-11-15	male	adult (reproductive age)	rectal swab	Conventional PCR	Quan et al, RdRp gene	Negative
DR Congo	Province Oriental	2.77	23.82	natural areas	CDAB0130	bats	Rhinolophus sp.	Unidentified Insectivorous Bat	2016-11-15	female	adult (reproductive age)	oral swab	Conventional PCR	Modified Watanabe et al, RdRp gene	Negative
DR Congo	Province Oriental	2.77	23.82	natural areas	CDAB0130	bats	Rhinolophus sp.	Unidentified Insectivorous Bat	2016-11-15	female	adult (reproductive age)	oral swab	Conventional PCR	Quan et al, RdRp gene	Negative
DR Congo	Province Oriental	2.77	23.82	natural areas	CDAB0130	bats	Rhinolophus sp.	Unidentified Insectivorous Bat	2016-11-15	female	adult (reproductive age)	rectal swab	Conventional PCR	Modified Watanabe et al, RdRp gene	Negative
DR Congo	Province Oriental	2.77	23.82	natural areas	CDAB0130	bats	Rhinolophus sp.	Unidentified Insectivorous Bat	2016-11-15	female	adult (reproductive age)	rectal swab	Conventional PCR	Quan et al, RdRp gene	Negative
DR Congo	Province Oriental	2.77	23.82	natural areas	CDAB0131	bats	Rhinolophus sp.	Unidentified Insectivorous Bat	2016-11-15	male	adult (reproductive age)	oral swab	Conventional PCR	Modified Watanabe et al, RdRp gene	Negative
DR Congo	Province Oriental	2.77	23.82	natural areas	CDAB0131	bats	Rhinolophus sp.	Unidentified Insectivorous Bat	2016-11-15	male	adult (reproductive age)	oral swab	Conventional PCR	Quan et al, RdRp gene	Negative
DR Congo	Province Oriental	2.77	23.82	natural areas	CDAB0131	bats	Rhinolophus sp.	Unidentified Insectivorous Bat	2016-11-15	male	adult (reproductive age)	rectal swab	Conventional PCR	Modified Watanabe et al, RdRp gene	Negative
DR Congo	Province Oriental	2.77	23.82	natural areas	CDAB0131	bats	Rhinolophus sp.	Unidentified Insectivorous Bat	2016-11-15	male	adult (reproductive age)	rectal swab	Conventional PCR	Quan et al, RdRp gene	Negative
DR Congo	Province Oriental	2.77	23.82	natural areas	CDAB0132	bats	Rhinolophus sp.	Unidentified Insectivorous Bat	2016-11-15	female	adult (reproductive age)	oral swab	Conventional PCR	Modified Watanabe et al, RdRp gene	Negative
DR Congo	Province Oriental	2.77	23.82	natural areas	CDAB0132	bats	Rhinolophus sp.	Unidentified Insectivorous Bat	2016-11-15	female	adult (reproductive age)	oral swab	Conventional PCR	Quan et al, RdRp gene	Negative
DR Congo	Province Oriental	2.77	23.82	natural areas	CDAB0132	bats	Rhinolophus sp.	Unidentified Insectivorous Bat	2016-11-15	female	adult (reproductive age)	rectal swab	Conventional PCR	Modified Watanabe et al, RdRp gene	Negative
DR Congo	Province Oriental	2.77	23.82	natural areas	CDAB0132	bats	Rhinolophus sp.	Unidentified Insectivorous Bat	2016-11-15	female	adult (reproductive age)	rectal swab	Conventional PCR	Quan et al, RdRp gene	Negative
DR Congo	Province Oriental	2.77	23.82	natural areas	CDAB0133	bats	Rhinolophus sp.	Unidentified Insectivorous Bat	2016-11-15	male	adult (reproductive age)	oral swab	Conventional PCR	Modified Watanabe et al, RdRp gene	Negative
DR Congo	Province Oriental	2.77	23.82	natural areas	CDAB0133	bats	Rhinolophus sp.	Unidentified Insectivorous Bat	2016-11-15	male	adult (reproductive age)	oral swab	Conventional PCR	Quan et al, RdRp gene	Negative
DR Congo	Province Oriental	2.77	23.82	natural areas	CDAB0133	bats	Rhinolophus sp.	Unidentified Insectivorous Bat	2016-11-15	male	adult (reproductive age)	rectal swab	Conventional PCR	Modified Watanabe et al, RdRp gene	Negative
DR Congo	Province Oriental	2.77	23.82	natural areas	CDAB0133	bats	Rhinolophus sp.	Unidentified Insectivorous Bat	2016-11-15	male	adult (reproductive age)	rectal swab	Conventional PCR	Quan et al, RdRp gene	Negative
DR Congo	Province Oriental	2.77	23.82	natural areas	CDAB0134	bats	Rhinolophus sp.	Unidentified Insectivorous Bat	2016-11-15	male	adult (reproductive age)	oral swab	Conventional PCR	Modified Watanabe et al, RdRp gene	Negative
DR Congo	Province Oriental	2.77	23.82	natural areas	CDAB0134	bats	Rhinolophus sp.	Unidentified Insectivorous Bat	2016-11-15	male	adult (reproductive age)	oral swab	Conventional PCR	Quan et al, RdRp gene	Negative
DR Congo	Province Oriental	2.77	23.82	natural areas	CDAB0134	bats	Rhinolophus sp.	Unidentified Insectivorous Bat	2016-11-15	male	adult (reproductive age)	rectal swab	Conventional PCR	Modified Watanabe et al, RdRp gene	Negative
DR Congo	Province Oriental	2.77	23.82	natural areas	CDAB0134	bats	Rhinolophus sp.	Unidentified Insectivorous Bat	2016-11-15	male	adult (reproductive age)	rectal swab	Conventional PCR	Quan et al, RdRp gene	Negative
DR Congo	Province Oriental	2.77	23.82	natural areas	CDAB0135	bats	Rhinolophus sp.	Unidentified Insectivorous Bat	2016-11-15	male	adult (reproductive age)	oral swab	Conventional PCR	Modified Watanabe et al, RdRp gene	Negative
DR Congo	Province Oriental	2.77	23.82	natural areas	CDAB0135	bats	Rhinolophus sp.	Unidentified Insectivorous Bat	2016-11-15	male	adult (reproductive age)	oral swab	Conventional PCR	Quan et al, RdRp gene	Negative
DR Congo	Province Oriental	2.77	23.82	natural areas	CDAB0135	bats	Rhinolophus sp.	Unidentified Insectivorous Bat	2016-11-15	male	adult (reproductive age)	rectal swab	Conventional PCR	Modified Watanabe et al, RdRp gene	Negative
DR Congo	Province Oriental	2.77	23.82	natural areas	CDAB0135	bats	Rhinolophus sp.	Unidentified Insectivorous Bat	2016-11-15	male	adult (reproductive age)	rectal swab	Conventional PCR	Quan et al, RdRp gene	Negative
DR Congo	Province Oriental	2.77	23.82	natural areas	CDAB0136	bats	Rhinolophus sp.	Unidentified Insectivorous Bat	2016-11-15	male	adult (reproductive age)	oral swab	Conventional PCR	Modified Watanabe et al, RdRp gene	Negative
DR Congo	Province Oriental	2.77	23.82	natural areas	CDAB0136	bats	Rhinolophus sp.	Unidentified Insectivorous Bat	2016-11-15	male	adult (reproductive age)	oral swab	Conventional PCR	Quan et al, RdRp gene	Negative
DR Congo	Province Oriental	2.77	23.82	natural areas	CDAB0136	bats	Rhinolophus sp.	Unidentified Insectivorous Bat	2016-11-15	male	adult (reproductive age)	rectal swab	Conventional PCR	Modified Watanabe et al, RdRp gene	Negative
DR Congo	Province Oriental	2.77	23.82	natural areas	CDAB0136	bats	Rhinolophus sp.	Unidentified Insectivorous Bat	2016-11-15	male	adult (reproductive age)	rectal swab	Conventional PCR	Quan et al, RdRp gene	Negative
DR Congo	Province Oriental	2.77	23.82	natural areas	CDAB0137	bats	Rhinolophus sp.	Unidentified Insectivorous Bat	2016-11-15	male	adult (reproductive age)	oral swab	Conventional PCR	Modified Watanabe et al, RdRp gene	Negative
DR Congo	Province Oriental	2.77	23.82	natural areas	CDAB0137	bats	Rhinolophus sp.	Unidentified Insectivorous Bat	2016-11-15	male	adult (reproductive age)	oral swab	Conventional PCR	Quan et al, RdRp gene	Negative
DR Congo	Province Oriental	2.77	23.82	natural areas	CDAB0137	bats	Rhinolophus sp.	Unidentified Insectivorous Bat	2016-11-15	male	adult (reproductive age)	rectal swab	Conventional PCR	Modified Watanabe et al, RdRp gene	Negative
DR Congo	Province Oriental	2.77	23.82	natural areas	CDAB0137	bats	Rhinolophus sp.	Unidentified Insectivorous Bat	2016-11-15	male	adult (reproductive age)	rectal swab	Conventional PCR	Quan et al, RdRp gene	Negative
DR Congo	Province Oriental	2.77	23.82	natural areas	CDAB0138	bats	Rhinolophus sp.	Unidentified Insectivorous Bat	2016-11-15	male	adult (reproductive age)	oral swab	Conventional PCR	Modified Watanabe et al, RdRp gene	Negative
DR Congo	Province Oriental	2.77	23.82	natural areas	CDAB0138	bats	Rhinolophus sp.	Unidentified Insectivorous Bat	2016-11-15	male	adult (reproductive age)	oral swab	Conventional PCR	Quan et al, RdRp gene	Negative
DR Congo	Province Oriental	2.77	23.82	natural areas	CDAB0138	bats	Rhinolophus sp.	Unidentified Insectivorous Bat	2016-11-15	male	adult (reproductive age)	rectal swab	Conventional PCR	Modified Watanabe et al, RdRp gene	Negative
DR Congo	Province Oriental	2.77	23.82	natural areas	CDAB0138	bats	Rhinolophus sp.	Unidentified Insectivorous Bat	2016-11-15	male	adult (reproductive age)	rectal swab	Conventional PCR	Quan et al, RdRp gene	Negative
DR Congo	Province Oriental	2.77	23.82	natural areas	CDAB0139	bats	Rhinolophus sp.	Unidentified Insectivorous Bat	2016-11-15	male	adult (reproductive age)	oral swab	Conventional PCR	Modified Watanabe et al, RdRp gene	Negative
DR Congo	Province Oriental	2.77	23.82	natural areas	CDAB0139	bats	Rhinolophus sp.	Unidentified Insectivorous Bat	2016-11-15	male	adult (reproductive age)	oral swab	Conventional PCR	Quan et al, RdRp gene	Negative
DR Congo	Province Oriental	2.77	23.82	natural areas	CDAB0139	bats	Rhinolophus sp.	Unidentified Insectivorous Bat	2016-11-15	male	adult (reproductive age)	rectal swab	Conventional PCR	Modified Watanabe et al, RdRp gene	Negative
DR Congo	Province Oriental	2.77	23.82	natural areas	CDAB0139	bats	Rhinolophus sp.	Unidentified Insectivorous Bat	2016-11-15	male	adult (reproductive age)	rectal swab	Conventional PCR	Quan et al, RdRp gene	Negative
DR Congo	Province Oriental	2.77	23.82	natural areas	CDAB0140	bats	Rhinolophus sp.	Unidentified Insectivorous Bat	2016-11-15	male	adult (reproductive age)	oral swab	Conventional PCR	Modified Watanabe et al, RdRp gene	Negative
DR Congo	Province Oriental	2.77	23.82	natural areas	CDAB0140	bats	Rhinolophus sp.	Unidentified Insectivorous Bat	2016-11-15	male	adult (reproductive age)	oral swab	Conventional PCR	Quan et al, RdRp gene	Negative
DR Congo	Province Oriental	2.77	23.82	natural areas	CDAB0140	bats	Rhinolophus sp.	Unidentified Insectivorous Bat	2016-11-15	male	adult (reproductive age)	rectal swab	Conventional PCR	Modified Watanabe et al, RdRp gene	Negative
DR Congo	Province Oriental	2.77	23.82	natural areas	CDAB0140	bats	Rhinolophus sp.	Unidentified Insectivorous Bat	2016-11-15	male	adult (reproductive age)	rectal swab	Conventional PCR	Quan et al, RdRp gene	Negative
DR Congo	Province Oriental	2.77	23.82	natural areas	CDAB0141	bats	Rhinolophus sp.	Unidentified Insectivorous Bat	2016-11-15	female	adult (reproductive age)	oral swab	Conventional PCR	Modified Watanabe et al, RdRp gene	Negative
DR Congo	Province Oriental	2.77	23.82	natural areas	CDAB0141	bats	Rhinolophus sp.	Unidentified Insectivorous Bat	2016-11-15	female	adult (reproductive age)	oral swab	Conventional PCR	Quan et al, RdRp gene	Negative
DR Congo	Province Oriental	2.77	23.82	natural areas	CDAB0141	bats	Rhinolophus sp.	Unidentified Insectivorous Bat	2016-11-15	female	adult (reproductive age)	rectal swab	Conventional PCR	Modified Watanabe et al, RdRp gene	Negative
DR Congo	Province Oriental	2.77	23.82	natural areas	CDAB0141	bats	Rhinolophus sp.	Unidentified Insectivorous Bat	2016-11-15	female	adult (reproductive age)	rectal swab	Conventional PCR	Quan et al, RdRp gene	Negative
DR Congo	Province Oriental	2.77	23.82	natural areas	CDAB0142	bats	Rhinolophus sp.	Unidentified Insectivorous Bat	2016-11-15	male	adult (reproductive age)	oral swab	Conventional PCR	Modified Watanabe et al, RdRp gene	Negative
DR Congo	Province Oriental	2.77	23.82	natural areas	CDAB0142	bats	Rhinolophus sp.	Unidentified Insectivorous Bat	2016-11-15	male	adult (reproductive age)	oral swab	Conventional PCR	Quan et al, RdRp gene	Negative
DR Congo	Province Oriental	2.77	23.82	natural areas	CDAB0142	bats	Rhinolophus sp.	Unidentified Insectivorous Bat	2016-11-15	male	adult (reproductive age)	rectal swab	Conventional PCR	Modified Watanabe et al, RdRp gene	Negative
DR Congo	Province Oriental	2.77	23.82	natural areas	CDAB0142	bats	Rhinolophus sp.	Unidentified Insectivorous Bat	2016-11-15	male	adult (reproductive age)	rectal swab	Conventional PCR	Quan et al, RdRp gene	Negative
DR Congo	Province Oriental	2.75	23.8	extractive industry	CDAB0143	bats	Megaloglossus sp.	Unidentified Fruit Bat	2016-11-15	male	adult (reproductive age)	oral swab	Conventional PCR	Modified Watanabe et al, RdRp gene	Negative
DR Congo	Province Oriental	2.75	23.8	extractive industry	CDAB0143	bats	Megaloglossus sp.	Unidentified Fruit Bat	2016-11-15	male	adult (reproductive age)	oral swab	Conventional PCR	Quan et al, RdRp gene	Negative
DR Congo	Province Oriental	2.75	23.8	extractive industry	CDAB0143	bats	Megaloglossus sp.	Unidentified Fruit Bat	2016-11-15	male	adult (reproductive age)	rectal swab	Conventional PCR	Modified Watanabe et al, RdRp gene	Negative
DR Congo	Province Oriental	2.75	23.8	extractive industry	CDAB0143	bats	Megaloglossus sp.	Unidentified Fruit Bat	2016-11-15	male	adult (reproductive age)	rectal swab	Conventional PCR	Quan et al, RdRp gene	Negative
DR Congo	Bas-Congo	-5.46	13.54	market and value chain	CDAB0144	bats	Eidolon helvum	Straw-Coloured Fruit Bat	2016-12-26	female	adult (reproductive age)	oral swab	Conventional PCR	Modified Watanabe et al, RdRp gene	Negative
DR Congo	Bas-Congo	-5.46	13.54	market and value chain	CDAB0144	bats	Eidolon helvum	Straw-Coloured Fruit Bat	2016-12-26	female	adult (reproductive age)	oral swab	Conventional PCR	Quan et al, RdRp gene	Negative
DR Congo	Bas-Congo	-5.46	13.54	market and value chain	CDAB0144	bats	Eidolon helvum	Straw-Coloured Fruit Bat	2016-12-26	female	adult (reproductive age)	rectal swab	Conventional PCR	Modified Watanabe et al, RdRp gene	Negative
DR Congo	Bas-Congo	-5.46	13.54	market and value chain	CDAB0144	bats	Eidolon helvum	Straw-Coloured Fruit Bat	2016-12-26	female	adult (reproductive age)	rectal swab	Conventional PCR	Quan et al, RdRp gene	Negative
DR Congo	Bas-Congo	-5.46	13.54	market and value chain	CDAB0145	bats	Eidolon helvum	Straw-Coloured Fruit Bat	2016-12-26	male	adult (reproductive age)	oral swab	Conventional PCR	Modified Watanabe et al, RdRp gene	Negative
DR Congo	Bas-Congo	-5.46	13.54	market and value chain	CDAB0145	bats	Eidolon helvum	Straw-Coloured Fruit Bat	2016-12-26	male	adult (reproductive age)	oral swab	Conventional PCR	Quan et al, RdRp gene	Negative
DR Congo	Bas-Congo	-5.46	13.54	market and value chain	CDAB0145	bats	Eidolon helvum	Straw-Coloured Fruit Bat	2016-12-26	male	adult (reproductive age)	rectal swab	Conventional PCR	Modified Watanabe et al, RdRp gene	Negative
DR Congo	Bas-Congo	-5.46	13.54	market and value chain	CDAB0145	bats	Eidolon helvum	Straw-Coloured Fruit Bat	2016-12-26	male	adult (reproductive age)	rectal swab	Conventional PCR	Quan et al, RdRp gene	Negative
DR Congo	Bas-Congo	-5.46	13.54	market and value chain	CDAB0146	bats	Eidolon helvum	Straw-Coloured Fruit Bat	2016-12-26	male	adult (reproductive age)	oral swab	Conventional PCR	Modified Watanabe et al, RdRp gene	Negative
DR Congo	Bas-Congo	-5.46	13.54	market and value chain	CDAB0146	bats	Eidolon helvum	Straw-Coloured Fruit Bat	2016-12-26	male	adult (reproductive age)	oral swab	Conventional PCR	Quan et al, RdRp gene	Negative
DR Congo	Bas-Congo	-5.46	13.54	market and value chain	CDAB0146	bats	Eidolon helvum	Straw-Coloured Fruit Bat	2016-12-26	male	adult (reproductive age)	rectal swab	Conventional PCR	Modified Watanabe et al, RdRp gene	Positive
DR Congo	Bas-Congo	-5.46	13.54	market and value chain	CDAB0146	bats	Eidolon helvum	Straw-Coloured Fruit Bat	2016-12-26	male	adult (reproductive age)	rectal swab	Conventional PCR	Quan et al, RdRp gene	Negative
DR Congo	Bas-Congo	-5.46	13.54	market and value chain	CDAB0147	bats	Eidolon helvum	Straw-Coloured Fruit Bat	2016-12-26	male	adult (reproductive age)	oral swab	Conventional PCR	Modified Watanabe et al, RdRp gene	Negative
DR Congo	Bas-Congo	-5.46	13.54	market and value chain	CDAB0147	bats	Eidolon helvum	Straw-Coloured Fruit Bat	2016-12-26	male	adult (reproductive age)	oral swab	Conventional PCR	Quan et al, RdRp gene	Negative
DR Congo	Bas-Congo	-5.46	13.54	market and value chain	CDAB0147	bats	Eidolon helvum	Straw-Coloured Fruit Bat	2016-12-26	male	adult (reproductive age)	rectal swab	Conventional PCR	Modified Watanabe et al, RdRp gene	Negative
[truncated: 5,872 more rows]

## Sheet: ROC
Country	Province	Latitude	Longitude	Interface	Animal ID	Taxa	Species	Common Name	Sampling Date	Sex	Age	Sample Type	PCR Type	PCR Protocol	PCR Result
[truncated: 2,486 more rows]
