# Supplementary material for: Coronavirus surveillance in wildlife from two Congo basin countries detects RNA of multiple species circulating in bats and rodents
Source: PLoS One. 2021 Jun 9;16(6):e0236971. doi: 10.1371/journal.pone.0236971 (PMC8189465; doi:10.1371/journal.pone.0236971)
Supplement: S2 Table — (XLSX) [file pone.0236971.s004.xlsx]

## Sheet: Watanabe
Cluster	ID	Genbank	Host	sample type	Sample date	Country - Event	location	Blast 2020-03-05
W-Alpha-7	ZB12027	KX284927	Hipposideros ruber	rectal swab	2012-07-30	ROC-A	Bambama	94% 229E-related bat coronavirus isolate BtCoV/FO1A-F2/Hip_aba/GHA/2010 (KT253270)
W-Alpha-8	ZB12046	KX284928	Hipposideros sp.	rectal swab	2012-08-03	ROC-A	Bambama	97% Bat coronavirus isolate 10GB0309 (MG963199)
W-Alpha-5	ZB12056	KX284929	Miniopterus inflatus	rectal swab	2012-08-03	ROC-A	Bambama	98% Kenya bat coronavirus BtKY67 (GU065411)
W-Alpha-6	ZB12065	KX284930	Triaenops afer	rectal swab	2012-08-03	ROC-A	Bambama	98% Coronavirus PREDICT CoV-21 PREDICT_CoV-21/AATDE (KX285232)
W-Beta-2	CD115124A	KX285070	Micropteropus pusillus	spleen	2012-10-30	DRC-A	Kinshasa	98% Kenya bat coronavirus BtKY56 (GU065400)
W-Beta-2	CD115222	KX285071	Micropteropus pusillus	oral swab	2012-12-27	DRC-B	Kinshasa Province	98% Kenya bat coronavirus BtKY56 (GU065400)
W-Beta-1	CD115847	KX285072	Megaloglossus woermanni	rectal swab	2013-12-26	DRC-C	Bandundu	83% Eidolon bat coronavirus/Kenya/KY24/2006 PREDICT-AATLL (KX285373)
W-Beta-1	CD115868	KX285073	Megaloglossus woermanni	rectal swab	2014-01-23	DRC-E	Equateur Province	82% Eidolon bat coronavirus/Kenya/KY24/2006 PREDICT-AATLL (KX285373)
W-Alpha-4	CD115889	KX285074	Scotophilus dinganii	rectal swab	2014-01-23	DRC-F	Equateur Province	99% Bat alphacoronavirus strain BtCoV/20160411_DC68/Scotophilus/RSA (MG193606)
W-Beta-2	CD115912	KX285075	Micropteropus pusillus	oral swab	2014-01-24	DRC-G	Bandundu	97% Kenya bat coronavirus BtKY56 (GU065400)
W-Beta-2	GVF-RC-1001	KX285499	Epomops franqueti	rectal swab	2014-01-29	ROC-B	Sangha	100% Kenya bat coronavirus BtKY56 (GU065400)
W-Beta-2	GVF-RC-1004	KX285500	Epomops franqueti	rectal swab	2014-01-29	ROC-B	Sangha	98% Kenya bat coronavirus BtKY56 (GU065400)
W-Beta-2	GVF-RC-1006	KX285501	Epomops franqueti	rectal swab	2014-01-29	ROC-B	Sangha	98% Kenya bat coronavirus BtKY56 (GU065400)
W-Alpha-2	GVF-RC-1028	KX285502	Chaerephon pumilus	rectal swab	2014-01-29	ROC-B	Sangha	93% Chaerephon bat coronavirus/Kenya/KY22/2006 PREDICT-AAOSP (KX285261)
W-Alpha-2	GVF-RC-1031	KX285503	Chaerephon pumilus	rectal swab	2014-01-29	ROC-B	Sangha	94% Chaerephon bat coronavirus/Kenya/KY22/2006 PREDICT-AATBM (KX285348)
W-Alpha-2	GVF-RC-1036	KX285504	Chaerephon pumilus	rectal swab	2014-01-29	ROC-B	Sangha	94% Chaerephon bat coronavirus/Kenya/KY22/2006 PREDICT-AATBM (KX285348)
W-Alpha-2	GVF-RC-1041	KX285505	Chaerephon pumilus	rectal swab	2014-01-29	ROC-B	Sangha	94% Chaerephon bat coronavirus/Kenya/KY22/2006 PREDICT-AATBM (KX285348)
W-Beta-2	GVF-RC-1054	KX285506	Epomops franqueti	rectal swab	2014-01-29	ROC-B	Sangha	98% Kenya bat coronavirus BtKY56 (GU065400)
W-Beta-2	GVF-RC-1055	KX285507	Megaloglossus woermanni	rectal swab	2014-01-29	ROC-B	Sangha	98% Kenya bat coronavirus BtKY56 (GU065400)
W-Alpha-9	GVF-RC-1058	KX285508	Deomys ferrugineus	rectal swab	2014-01-29	ROC-B	Sangha	77% Swine acute diarrhea syndrome related coronavirus isolate CA160195/Rhinolophus_pusillus/2016 (MF769458)
W-Beta-3	GVF-RC-1069	KX285509	Eidolon helvum	rectal swab	2014-02-02	ROC-C	Sangha	100% Bat betacoronavirus isolate 13RS362-59 (KU131213)
W-Beta-3	GVF-RC-1072	KX285510	Eidolon helvum	rectal swab	2014-02-02	ROC-C	Sangha	99% Bat coronavirus isolate CMR705-P13 (MG693172)
W-Beta-3	GVF-RC-1076	KX285511	Eidolon helvum	rectal swab	2014-02-02	ROC-C	Sangha	99% Eidolon bat coronavirus/Kenya/KY24/2006 PREDICT-AATHX (KX285304)
W-Beta-2	CD115914	KX285076	Micropteropus pusillus	rectal swab	2014-02-17	DRC-G	Bandundu	97% Kenya bat coronavirus BtKY56 (GU065400)
W-Beta-2	CD115937	KX285077	Micropteropus pusillus	oral swab	2014-02-17	DRC-H	Bandundu	98% Kenya bat coronavirus BtKY56 (GU065400)
W-Beta-2	CD115938	KX285078	Micropteropus pusillus	rectal swab	2014-02-18	DRC-H	Bandundu	98% Kenya bat coronavirus BtKY56 (GU065400)
W-Beta-2	CD115939	KX285079	Micropteropus pusillus	rectal swab	2014-02-18	DRC-H	Bandundu	98% Kenya bat coronavirus BtKY56 (GU065400)
W-Beta-2	CD115941	KX285080	Micropteropus pusillus	rectal swab	2014-02-18	DRC-H	Bandundu	98% Kenya bat coronavirus BtKY56 (GU065400)
W-Beta-2	CD115943	KX285081	Micropteropus pusillus	rectal swab	2014-02-18	DRC-H	Bandundu	98% Kenya bat coronavirus BtKY56 (GU065400)
W-Beta-2	CD115947	KX285082	Micropteropus pusillus	rectal swab	2014-02-18	DRC-H	Bandundu	98% Kenya bat coronavirus BtKY56 (GU065400)
W-Beta-2	CD115949	KX285083	Micropteropus pusillus	rectal swab	2014-02-18	DRC-H	Bandundu	98% Kenya bat coronavirus BtKY56 (GU065400)
W-Beta-2	CD115952	KX285084	Micropteropus pusillus	rectal swab	2014-02-18	DRC-H	Bandundu	98% Kenya bat coronavirus BtKY56 (GU065400)
W-Beta-2	CD115956	KX285085	Micropteropus pusillus	rectal swab	2014-02-18	DRC-H	Bandundu	98% Kenya bat coronavirus BtKY56 (GU065400)
W-Beta-2	CD115975	KX285086	Micropteropus pusillus	rectal swab	2014-02-18	DRC-I	Bandundu	98% Kenya bat coronavirus BtKY56 (GU065400)
W-Beta-2	CD116004	KX285087	Epomops franqueti	rectal swab	2014-02-22	DRC-J	Bandundu	97% Kenya bat coronavirus BtKY56 (GU065400)
W-Beta-2	CD116006	KX285088	Micropteropus pusillus	oral swab	2014-02-27	DRC-J	Bandundu	97% Kenya bat coronavirus BtKY56 (GU065400)
W-Beta-2	CD116011	KX285089	Micropteropus pusillus	rectal swab	2014-02-27	DRC-J	Bandundu	97% Kenya bat coronavirus BtKY56 (GU065400)
W-Beta-2	CD116013	KX285090	Micropteropus pusillus	rectal swab	2014-02-27	DRC-J	Bandundu	97% Kenya bat coronavirus BtKY56 (GU065400)
W-Beta-2	CD116015	KX285091	Micropteropus pusillus	rectal swab	2014-02-27	DRC-J	Bandundu	97% Kenya bat coronavirus BtKY56 (GU065400)
W-Beta-2	CD116017	KX285092	Micropteropus pusillus	rectal swab	2014-02-27	DRC-J	Bandundu	97% Kenya bat coronavirus BtKY56 (GU065400)
W-Beta-2	CD116020	KX285093	Micropteropus pusillus	rectal swab	2014-02-27	DRC-J	Bandundu	97% Kenya bat coronavirus BtKY56 (GU065400)
W-Beta-2	CD116021	KX285094	Micropteropus pusillus	rectal swab	2014-02-27	DRC-J	Bandundu	97% Kenya bat coronavirus BtKY56 (GU065400)
W-Beta-2	CD116088	KX285095	Micropteropus pusillus	oral swab	2014-02-27	DRC-K	Katanga	98% Kenya bat coronavirus BtKY56 (GU065400)
W-Beta-2	GVF-RC-1156	KX285512	Epomops franqueti	rectal swab	2014-03-23	ROC-D	Sangha	97% Kenya bat coronavirus BtKY56 (GU065400)
W-Beta-2	GVF-RC-1159	KX285513	Eidolon helvum	oral swab	2014-03-23	ROC-D	Sangha	98% Kenya bat coronavirus BtKY56 (GU065400)
W-Beta-2	CD116090	KX285097	Epomops franqueti	rectal swab	2014-03-24	DRC-K	Katanga	99% Kenya bat coronavirus/BtKY56/BtKY55 PREDICT-140403Bt16 (KX285431)
W-Beta-2	CD116093	KX285098	Epomops franqueti	rectal swab	2014-03-24	DRC-K	Katanga	98% Kenya bat coronavirus BtKY56 (GU065400)
W-Beta-2	CD116096	KX285099	Epomops franqueti	rectal swab	2014-03-24	DRC-K	Katanga	99% Kenya bat coronavirus/BtKY56/BtKY55 PREDICT-140403Bt16 (KX285431)
W-Beta-2	CD116101	KX285100	Epomops franqueti	rectal swab	2014-03-24	DRC-K	Katanga	98% Kenya bat coronavirus BtKY56 (GU065400)
W-Beta-2	CD116102	KX285101	Epomops franqueti	rectal swab	2014-03-24	DRC-K	Katanga	98% Kenya bat coronavirus BtKY56 (GU065400)
W-Beta-2	CD116103	KX285102	Epomops franqueti	rectal swab	2014-03-24	DRC-K	Katanga	98% Kenya bat coronavirus BtKY56 (GU065400)
W-Beta-2	CD116105	KX285103	Epomops franqueti	rectal swab	2014-03-24	DRC-K	Katanga	94% Kenya bat coronavirus BtKY56 (GU065400)
W-Beta-2	CD116106	KX285104	Epomops franqueti	rectal swab	2014-03-24	DRC-K	Katanga	98% Kenya bat coronavirus BtKY56 (GU065400)
W-Beta-2	CD116107	KX285105	Rhinolophus sp.	rectal swab	2014-03-24	DRC-K	Katanga	98% Kenya bat coronavirus BtKY56 (GU065400)
W-Alpha-3	GVF-RC-1193	MT082299	Malacomys longipes	rectal swab	2014-03-25	ROC-E	Sangha	78% Coronavirus BtCoV/B85/HUN/2013 (KJ652331)
W-Beta-2	CDAB0017	MT082124	Micropteropus pusillus	rectal swab	2015-08-26	DRC-L	Bas-Congo	97% Kenya bat coronavirus BtKY56 (GU065400)
W-Beta-2	CGAB0097	MT082125	Myonycteris sp.	rectal swab	2015-12-18	ROC-G	Commune de Brazzaville	98% Kenya bat coronavirus BtKY56 (GU065400)
W-Beta-2	CGAB0098	MT082126	Myonycteris sp.	oral swab	2015-12-18	ROC-G	Commune de Brazzaville	97% Kenya bat coronavirus BtKY56 (GU065400)
W-Beta-2	CGAB0099	MT082127	Micropteropus pusillus	rectal swab	2015-12-18	ROC-G	Commune de Brazzaville	98% Kenya bat coronavirus BtKY56 (GU065400)
W-Beta-2	CGAB0100	MT082128	Micropteropus pusillus	rectal swab	2015-12-18	ROC-G	Commune de Brazzaville	98% Kenya bat coronavirus BtKY56 (GU065400)
W-Beta-2	CGAB0101	MT082129	Micropteropus pusillus	rectal swab	2015-12-18	ROC-G	Commune de Brazzaville	98% Kenya bat coronavirus BtKY56 (GU065400)
W-Beta-2	CGAB0111	MT082130	Micropteropus pusillus	rectal swab	2015-12-18	ROC-G	Commune de Brazzaville	98% Kenya bat coronavirus BtKY56 (GU065400)
W-Beta-2	CGAB0116	MT082131	Myonycteris sp.	rectal swab	2015-12-18	ROC-G	Commune de Brazzaville	98% Kenya bat coronavirus BtKY56 (GU065400)
W-Beta-2	CGAB0124	MT082136	Micropteropus pusillus	oral swab	2015-12-18	ROC-G	Commune de Brazzaville	98% Kenya bat coronavirus BtKY56 (GU065400)
W-Beta-2	CGAB0124	MT082132	Micropteropus pusillus	rectal swab	2015-12-18	ROC-G	Commune de Brazzaville	98% Kenya bat coronavirus BtKY56 (GU065400)
W-Beta-2	CGAB0144	MT082133	Mops condylurus	oral swab	2015-12-19	ROC-G	Commune de Brazzaville	98% Kenya bat coronavirus BtKY56 (GU065400)
W-Beta-2	CGAB0144	MT082134	Mops condylurus	rectal swab	2015-12-19	ROC-G	Commune de Brazzaville	98% Kenya bat coronavirus BtKY56 (GU065400)
W-Beta-2	CDAB0040	MT082123	Myonycteris sp.	oral swab	2016-02-28	DRC-M	Bandundu	97% Kenya bat coronavirus BtKY56 (GU065400)
W-Beta-2	CDAB0040	MT082135	Myonycteris sp.	rectal swab	2016-02-28	DRC-M	Bandundu	97% Kenya bat coronavirus BtKY56 (GU065400)
W-Beta-1	CGAB0303	MT082032	Epomops franqueti	rectal swab	2016-07-24	ROC-H	Zanaga	83% Eidolon bat coronavirus/Kenya/KY24/2006 PREDICT-AATLL (KX285373)
W-Beta-1	CGAB0344	MT082072	Megaloglossus woermanni	rectal swab	2016-07-27	ROC-H	Zanaga	83% Eidolon bat coronavirus/Kenya/KY24/2006 PREDICT-AATLL (KX285373)
W-Beta-4	CDAB0113	MT081973	Hipposideros cf. ruber	rectal swab	2016-11-15	DRC-N	Province Oriental	96% Bat coronavirus Gabon/292/2009 (JX174638)
W-Beta-3	CDAB0146	MT081998	Eidolon helvum	rectal swab	2016-12-26	DRC-O	Bas-Congo	99% Eidolon bat coronavirus/Kenya/KY24/2006 PREDICT-AASNF (KX285417)
W-Beta-3	CDAB0158	MT081997	Eidolon helvum	rectal swab	2016-12-27	DRC-O	Bas-Congo	100% Kenya bat coronavirus BtKY91 (GU065435)
W-Beta-3	CDAB0160	MT082004	Eidolon helvum	rectal swab	2016-12-27	DRC-O	Bas-Congo	99% Eidolon bat coronavirus/Kenya/KY24/2006 PREDICT-AATHY (KX285305)
W-Beta-3	CDAB0173	MT082003	Eidolon helvum	rectal swab	2016-12-27	DRC-O	Bas-Congo	99% Eidolon bat coronavirus/Kenya/KY24/2006 PREDICT-AATHY (KX285305)
W-Beta-3	CDAB0174	MT082002	Eidolon helvum	rectal swab	2016-12-27	DRC-O	Bas-Congo	99% Eidolon bat coronavirus/Kenya/KY24/2006 PREDICT-AATEU (KX285263)
W-Beta-3	CDAB0203	MT082001	Eidolon helvum	rectal swab	2016-12-29	DRC-O	Bas-Congo	100% Eidolon bat coronavirus/Kenya/KY24/2006 PREDICT-AASNF (KX285417)
W-Beta-3	CDAB0212	MT082000	Eidolon helvum	oral swab	2016-12-30	DRC-P	Bas-Congo	99% Eidolon bat coronavirus/Kenya/KY24/2006 PREDICT-AATHT (KX285302)
W-Beta-3	CDAB0217	MT081999	Eidolon helvum	rectal swab	2016-12-30	DRC-P	Bas-Congo	100% Eidolon bat coronavirus/Kenya/KY24/2006 PREDICT-AATEU (KX285263)
W-Beta-2	CDAB0305	MT082145	Micropteropus pusillus	rectal swab	2017-07-04	DRC-Q	Kinshasa	97% Kenya bat coronavirus BtKY56 (GU065400)
W-Alpha-1	CDAB0551	MT082059	Chaerephon sp.	rectal swab	2018-07-20	DRC-S	Kinshasa	97% Chaerephon bat coronavirus/Kenya/KY22/2006 PREDICT-AATCA (KX285352)
W-Alpha-1	CDAB0555	MT082060	Mops condylurus	rectal swab	2018-07-20	DRC-S	Kinshasa	97% Chaerephon bat coronavirus/Kenya/KY22/2006 PREDICT-AATCA (KX285352)

## Sheet: Quan
Cluster	ID	Genbank	Host	sample type	Sample date	Country - Event	location	Blast 2020-03-05
Q-Alpha-2	ZB12024	KX286250	Triaeps persicus	oral swab	2012-07-30	ROC-A	Bambama	83% NL63-related bat coronavirus strain BtKYNL63-9a (KY073744)
Q-Alpha-2	ZB12025	KX286251	Triaeps persicus	rectal swab	2012-07-30	ROC-A	Bambama	83% NL63-related bat coronavirus strain BtKYNL63-9a (KY073744)
Q-Alpha-5	ZB12030	KX286253	Miniopterus inflatus	oral swab	2012-07-30	ROC-A	Bambama	95% Miniopterus bat coronavirus/Kenya/KY33/2006 (HQ728485)
Q-Alpha-8	ZB12030	KX286252	Miniopterus inflatus	rectal swab	2012-07-30	ROC-A	Bambama	89% Miniopterus bat coronavirus/Kenya/KY27/2006 (HQ728484)
Q-Alpha-2	ZB12036	KX286254	Triaeps persicus	rectal swab	2012-08-03	ROC-A	Bambama	84% NL63-related bat coronavirus strain BtKYNL63-9a (KY073744)
Q-Alpha-5	ZB12038	KX286255	Miniopterus inflatus	rectal swab	2012-08-03	ROC-A	Bambama	96% Miniopterus bat coronavirus/Kenya/KY33/2006 (HQ728485)
Q-Alpha-2	ZB12049	KX286256	Triaeps persicus	rectal swab	2012-08-03	ROC-A	Bambama	84% NL63-related bat coronavirus strain BtKYNL63-9a (KY073744)
Q-Alpha-5	ZB12056	KX286257	Miniopterus inflatus	rectal swab	2012-08-03	ROC-A	Bambama	96% Miniopterus bat coronavirus/Kenya/KY33/2006 (HQ728485)
Q-Alpha-1	ZB12057	KX286258	Hipposideros caffer	rectal swab	2012-08-03	ROC-A	Bambama	91% Camel alphacoronavirus Abu Dhabi B38 (MF593473)
Q-Beta-5	ZB12062	KX286249	Hipposideros ruber	rectal swab	2012-08-03	ROC-A	Bambama	81% Zaria bat coronavirus strain ZBCoV (HQ166910)
Q-Alpha-6	ZB12065	KX286248	Triaeps afer	rectal swab	2012-08-03	ROC-A	Bambama	97% NL63-related bat coronavirus strain BtKYNL63-9b (KY073745)
Q-Beta-3	CD115829	KX286296	Megaloglossus woermanni	rectal swab	2013-12-26	DRC-C	Bandundu	100% Bat coronavirus isolate CMR891-892 (MG693171)
Q-Beta-4	CD115830	KX286299	Megaloglossus woermanni	rectal swab	2013-12-26	DRC-C	Bandundu	82% Kenya bat coronavirus/BtKY56/BtKY55 PREDICT_140403Bt16 (KX285830)
Q-Beta-3	CD115860	KX286300	Megaloglossus woermanni	rectal swab	2013-12-27	DRC-D	Bandundu	100% Bat coronavirus isolate CMR900 (MG693169)
Q-Beta-1	CD115865	MT064272	Megaloglossus woermanni	rectal swab	2014-01-23	DRC-E	Equateur Province	82% Kenya bat coronavirus/BtKY56/BtKY55 PREDICT_140403Bt16 (KX285830)
Q-Beta-1	CD115867	KX286298	Megaloglossus woermanni	rectal swab	2014-01-23	DRC-E	Equateur Province	81% Kenya bat coronavirus/BtKY56/BtKY55 PREDICT_140403Bt16 (KX285830)
Q-Beta-1	CD115868	KX286295	Megaloglossus woermanni	rectal swab	2014-01-23	DRC-E	Equateur Province	82% Kenya bat coronavirus/BtKY56/BtKY55 PREDICT_140403Bt16 (KX285830)
Q-Beta-2	GVF-RC-1001	KX286268	Epomops franqueti	rectal swab	2014-01-29	ROC-B	Sangha	96% Kenya bat coronavirus/BtKY56/BtKY55 PREDICT_AATPD (KX285857)
Q-Beta-2	GVF-RC-1004	KX286269	Epomops franqueti	rectal swab	2014-01-29	ROC-B	Sangha	96% Kenya bat coronavirus/BtKY56/BtKY55 PREDICT_AATPD (KX285857)
Q-Alpha-7	GVF-RC-1006	MT222037	Epomops franqueti	rectal swab	2014-01-29	ROC-B	Sangha	92% Chaerephon bat coronavirus/Kenya/KY22/2006 PREDICT_AATBM (KX285873)
Q-Alpha-7	GVF-RC-1036	MT222036	Chaerephon pumilus	rectal swab	2014-01-29	ROC-B	Sangha	92% Chaerephon bat coronavirus/Kenya/KY22/2006 PREDICT_AATBM (KX285873)
Q-Alpha-3	GVF-RC-1049	MT064226	Hipposideros gigas	oral swab	2014-01-29	ROC-B	Sangha	76% Coronavirus PREDICT CoV-53 PREDICT_CoV-53/LAP12-E1-0052 (KX286287)
Q-Beta-3	GVF-RC-1069	KX286264	Eidolon helvum	rectal swab	2014-02-02	ROC-C	Sangha	99% Eidolon bat coronavirus/Kenya/KY24/2006 PREDICT_AASND (KX285871)
Q-Beta-3	GVF-RC-1071	KX286265	Eidolon helvum	rectal swab	2014-02-02	ROC-C	Sangha	100% Bat coronavirus isolate CMR705-P13 (MG693172)
Q-Beta-3	GVF-RC-1072	KX286266	Eidolon helvum	rectal swab	2014-02-02	ROC-C	Sangha	99% Bat coronavirus isolate CMR705-P13 (MG693172)
Q-Beta-3	GVF-RC-1076	KX286267	Eidolon helvum	rectal swab	2014-02-02	ROC-C	Sangha	100% Eidolon bat coronavirus/Kenya/KY24/2006 PREDICT_130506Eh05 (KX285822)
Q-Beta-2	CD115912	KX286320	Micropteropus pusillus	oral swab	2014-02-17	DRC-G	Bandundu	95% Kenya bat coronavirus/BtKY56/BtKY55 PREDICT_130518Bt35 (KX285818)
Q-Beta-2	CD115914	KX286321	Micropteropus pusillus	rectal swab	2014-02-17	DRC-G	Bandundu	95% Kenya bat coronavirus/BtKY56/BtKY55 PREDICT_130518Bt35 (KX285818)
Q-Beta-2	CD115937	KX286303	Micropteropus pusillus	oral swab	2014-02-18	DRC-H	Bandundu	97% Kenya bat coronavirus/BtKY56/BtKY55 PREDICT_AATPD (KX285857)
Q-Beta-2	CD115938	KX286304	Micropteropus pusillus	rectal swab	2014-02-18	DRC-H	Bandundu	97% Kenya bat coronavirus/BtKY56/BtKY55 PREDICT_AATPD (KX285857)
Q-Beta-2	CD115939	KX286305	Micropteropus pusillus	rectal swab	2014-02-18	DRC-H	Bandundu	97% Kenya bat coronavirus/BtKY56/BtKY55 PREDICT_AATPD (KX285857)
Q-Beta-2	CD115941	KX286306	Micropteropus pusillus	rectal swab	2014-02-18	DRC-H	Bandundu	98% Kenya bat coronavirus BtKY56 (GU065400)
Q-Beta-2	CD115943	KX286308	Micropteropus pusillus	rectal swab	2014-02-18	DRC-H	Bandundu	97% Kenya bat coronavirus/BtKY56/BtKY55 PREDICT_AATPD (KX286310)
Q-Beta-2	CD115947	KX286307	Micropteropus pusillus	rectal swab	2014-02-18	DRC-H	Bandundu	97% Kenya bat coronavirus/BtKY56/BtKY55 PREDICT_AATPD (KX285857)
Q-Beta-2	CD115949	KX286313	Micropteropus pusillus	rectal swab	2014-02-18	DRC-H	Bandundu	97% Kenya bat coronavirus/BtKY56/BtKY55 PREDICT_AATPD (KX285857)
Q-Beta-2	CD115952	KX286302	Micropteropus pusillus	rectal swab	2014-02-18	DRC-H	Bandundu	97% Kenya bat coronavirus/BtKY56/BtKY55 PREDICT_AATPD (KX285857)
Q-Beta-2	CD115956	KX286309	Micropteropus pusillus	rectal swab	2014-02-18	DRC-H	Bandundu	97% Kenya bat coronavirus/BtKY56/BtKY55 PREDICT_AATPD (KX285857)
Q-Beta-2	CD116004	KX286312	Micropteropus pusillus	rectal swab	2014-02-27	DRC-J	Bandundu	97% Kenya bat coronavirus/BtKY56/BtKY55 PREDICT_AATPD (KX285857)
Q-Beta-2	CD116005	KX286319	Micropteropus pusillus	oral swab	2014-02-27	DRC-J	Bandundu	97% Kenya bat coronavirus/BtKY56/BtKY55 PREDICT_AATPD (KX285857)
Q-Beta-2	CD116011	KX286310	Micropteropus pusillus	rectal swab	2014-02-27	DRC-J	Bandundu	97% Kenya bat coronavirus/BtKY56/BtKY55 PREDICT_AATPD (KX285857)
Q-Beta-2	CD116013	KX286311	Micropteropus pusillus	rectal swab	2014-02-27	DRC-J	Bandundu	97% Kenya bat coronavirus/BtKY56/BtKY55 PREDICT_AATPD (KX285857)
Q-Beta-2	CD116015	KX286314	Micropteropus pusillus	rectal swab	2014-02-27	DRC-J	Bandundu	97% Kenya bat coronavirus/BtKY56/BtKY55 PREDICT_AATPD (KX285857)
Q-Beta-2	CD116017	KX286315	Micropteropus pusillus	rectal swab	2014-02-27	DRC-J	Bandundu	97% Kenya bat coronavirus/BtKY56/BtKY55 PREDICT_AATPD (KX285857)
Q-Beta-2	CD116020	KX286316	Micropteropus pusillus	rectal swab	2014-02-27	DRC-J	Bandundu	97% Kenya bat coronavirus/BtKY56/BtKY55 PREDICT_AATPD (KX285857)
Q-Beta-2	CD116021	KX286317	Micropteropus pusillus	rectal swab	2014-02-27	DRC-J	Bandundu	97% Kenya bat coronavirus/BtKY56/BtKY55 PREDICT_AATPD (KX285857)
Q-Beta-3	GVF-RC-1107	KX286274	Epomops franqueti	oral swab	2014-03-23	ROC-D	Sangha	100% Bat coronavirus isolate CMR891-892 (MG693171)
Q-Beta-3	GVF-RC-1108	KX286275	Epomops franqueti	oral swab	2014-03-23	ROC-D	Sangha	100% Bat coronavirus isolate CMR891-892 (MG693171)
Q-Beta-3	GVF-RC-1110	KX286276	Epomops franqueti	oral swab	2014-03-23	ROC-D	Sangha	99% Eidolon bat coronavirus/Kenya/KY24/2006 PREDICT_130506Eh06 (KX285823)
Q-Beta-3	GVF-RC-1111	KX286277	Eidolon helvum	oral swab	2014-03-23	ROC-D	Sangha	100% Bat coronavirus isolate CMR891-892 (MG693171)
Q-Beta-3	GVF-RC-1112	KX286270	Eidolon helvum	oral swab	2014-03-23	ROC-D	Sangha	100% Bat coronavirus isolate CMR891-892 (MG693171)
Q-Beta-3	GVF-RC-1115	KX286278	Epomops franqueti	oral swab	2014-03-23	ROC-D	Sangha	100% Bat coronavirus isolate CMR891-892 (MG693171)
Q-Beta-3	GVF-RC-1126	KX286279	Eidolon helvum	rectal swab	2014-03-23	ROC-D	Sangha	100% Eidolon bat coronavirus/Kenya/KY24/2006 PREDICT_130506Eh05 (KX285822)
Q-Beta-3	GVF-RC-1127	KX286280	Eidolon helvum	rectal swab	2014-03-23	ROC-D	Sangha	99% Eidolon bat coronavirus/Kenya/KY24/2006 PREDICT_AATFJ (KX285898)
Q-Beta-3	GVF-RC-1128	KX286281	Eidolon helvum	rectal swab	2014-03-23	ROC-D	Sangha	99% Eidolon bat coronavirus/Kenya/KY24/2006 PREDICT_AATOQ (KX285856)
Q-Beta-3	GVF-RC-1129	KX286282	Eidolon helvum	rectal swab	2014-03-23	ROC-D	Sangha	100% Eidolon bat coronavirus/Kenya/KY24/2006 PREDICT_AATFJ (KX285898)
Q-Beta-3	GVF-RC-1130	KX286283	Eidolon helvum	rectal swab	2014-03-23	ROC-D	Sangha	99% Eidolon bat coronavirus/Kenya/KY24/2006 PREDICT_AATOQ (KX285856)
Q-Beta-3	GVF-RC-1142	KX286272	Eidolon helvum	rectal swab	2014-03-23	ROC-D	Sangha	100% Eidolon bat coronavirus/Kenya/KY24/2006 PREDICT_130506Eh05 (KX285822)
Q-Beta-3	GVF-RC-1157	KX286273	Eidolon helvum	rectal swab	2014-03-23	ROC-D	Sangha	99% Bat coronavirus isolate CMR900 (MG693169)
Q-Beta-3	GVF-RC-1189	KX286271	Eidolon helvum	rectal swab	2014-03-23	ROC-D	Sangha	100% Bat coronavirus isolate CMR900 (MG693169)
Q-Beta-2	CD116090	KX286318	Epomops franqueti	rectal swab	2014-03-24	DRC-K	Katanga	98% Kenya bat coronavirus/BtKY56/BtKY55 PREDICT_AATHA (KX285941)
Q-Beta-2	CD116094	KX286301	Epomops franqueti	rectal swab	2014-03-24	DRC-K	Katanga	98% Kenya bat coronavirus/BtKY56/BtKY55 PREDICT_AATHA (KX285941)
Q-Beta-2	CD116096	KX286322	Epomops franqueti	rectal swab	2014-03-24	DRC-K	Katanga	98% Kenya bat coronavirus/BtKY56/BtKY55 PREDICT_140403Bt16 (KX285830)
Q-Beta-3	GVF-RC-1205	KX286284	Megaloglossus woermanni	rectal swab	2014-03-25	ROC-E	Sangha	99% Eidolon bat coronavirus/Kenya/KY24/2006 PREDICT_AASND (KX285871)
Q-Beta-2	GVF-RC-1244	KX286285	Epomops franqueti	rectal swab	2014-03-27	ROC-F	Sangha	98% Kenya bat coronavirus/BtKY56/BtKY55 PREDICT_140403Bt16 (KX285830)
Q-Beta-3	GVF-RC-1245	KX286286	Epomops franqueti	rectal swab	2014-03-27	ROC-F	Sangha	99% Eidolon bat coronavirus/Kenya/KY24/2006 PREDICT_AASND (KX285871)
Q-Alpha-4	CDAB0486	MT064119	Chaerephon sp.	rectal swab	2018-06-03	DRC-R	Kinshasa	96% haerephon bat coronavirus/Kenya/KY22/2006 PREDICT_AAOSE (KX285833)
Q-Alpha-4	CDAB0488	MT064120	Mops condylurus	rectal swab	2018-06-03	DRC-R	Kinshasa	97% haerephon bat coronavirus/Kenya/KY22/2006 PREDICT_AAOSE (KX285833)
Q-Alpha-4	CDAB0491	MT064126	Mops condylurus	rectal swab	2018-06-03	DRC-R	Kinshasa	97% Chaerephon bat coronavirus/Kenya/KY22/2006 PREDICT_AAOSE (KX285833)
Q-Alpha-4	CDAB0492	MT064121	Mops condylurus	rectal swab	2018-06-03	DRC-R	Kinshasa	97% Chaerephon bat coronavirus/Kenya/KY22/2006 PREDICT_AATJV (KX285865)
Q-Alpha-4	CDAB0493	MT064122	Mops condylurus	rectal swab	2018-06-03	DRC-R	Kinshasa	99% Chaerephon bat coronavirus/Kenya/KY22/2006 PREDICT_AAOSE (KX285833)
Q-Alpha-4	CDAB0494	MT064124	Mops condylurus	oral swab	2018-06-03	DRC-R	Kinshasa	97% Chaerephon bat coronavirus/Kenya/KY22/2006 PREDICT_AAOSE (KX285833)
Q-Alpha-4	CDAB0494	MT064125	Mops condylurus	rectal swab	2018-06-03	DRC-R	Kinshasa	97% Chaerephon bat coronavirus/Kenya/KY22/2006 PREDICT_AAOSE (KX285833)
Q-Alpha-4	CDAB0495	MT064123	Mops condylurus	oral swab	2018-06-03	DRC-R	Kinshasa	97% Chaerephon bat coronavirus/Kenya/KY22/2006 PREDICT_AAOSE (KX285833)
